# Supplementary material for: Human Adenovirus Molecular Characterization in Various Water Environments and Seasonal Impacts in Riyadh, Saudi Arabia
Source: Int J Environ Res Public Health. 2021 Apr 29;18(9):4773. doi: 10.3390/ijerph18094773 (PMC8125220; doi:10.3390/ijerph18094773)
Supplement: Supplementary file 1 [file ijerph-18-04773-s001.zip]

Archive with 2 entries (1 files):
- ijerph-1176541-SI/
- ijerph-1176541-SI/ijerph-1176541-SI.xlsx
