# Supplementary material for: Human Adenovirus Molecular Characterization in Various Water Environments and Seasonal Impacts in Riyadh, Saudi Arabia
Source: Int J Environ Res Public Health. 2021 Apr 29;18(9):4773. doi: 10.3390/ijerph18094773 (PMC8125220; doi:10.3390/ijerph18094773)
Supplement: Supplementary file 1 [file ijerph-18-04773-s001.zip › ijerph-1176541-SI/ijerph-1176541-SI.xlsx]

## Sheet: Table 1
Table S1. HAdV types, acession number and species
Genome type	Accession number	Species
HAdV12	X73487	A
HAdV18	GU191019
HAdV31	MG872324
HAdV61	JF964962
HAdV3	KF268128	B1
HAdV7	AY594255
HAdV16	JN860680
HAdV21	KF528688
HAdV50	AY737798
HAdV66	JN860676
HAdV68	JN860678
HAdV11	FJ597732	B2
HAdV14	JX892927
HAdV34	AY737797
HAdV35	AC_000019
HAdV55	MT806170
HAdV1	MN737436	C
HAdV2	MN513342
HAdV5	AC_000008
HAdV6	LC068714
HAdV57	KF835456
HAdV8	AB448769	D
HAdV9	NC_010956
HAdV10	JN226746
HAdV13	JN226747
HAdV15	AB562586
HAdV17	HQ910407
HAdV19	JQ326209
HAdV20	JN226749
HAdV22	FJ619037
HAdV23	JN226750
HAdV24	JN226751
HAdV25	JN226752
HAdV26	EF153474
HAdV27	JN226753
HAdV28	FJ824826
HAdV29	JN226754
HAdV30	DQ149628
HAdV32	DQ149629
HAdV33	DQ149630
HAdV36	GQ384080
HAdV37	LC215444
HAdV38	JN226759
HAdV39	JN226760
HAdV42	JN226761
HAdV43	KC529648
HAdV44	JN226763
HAdV45	JN226764
HAdV46	AY875648
HAdV47	JN226757
HAdV48	EF153473
HAdV49	DQ393829
HAdV51	JN226765
HAdV53	AB550823
HAdV54	AB679750
HAdV56	LC595640
HAdV58	HQ883276
HAdV59	JF799911
HAdV60	HQ007053
HAdV62	JN162671
HAdV63	JN935766
HAdV64	JQ326206
HAdV65	AP012285
HAdV67	AP012302
HAdV69	JN226748
HAdV70	KP641339
HAdV71	KF268207
HAdV4	MN307145	E
HAdV40	KU162869	F
HAdV41	AB728839
HAdV52	DQ923122	G

## Sheet: Table 2
Table S2. Evolutionary divergence estimates between Sequences
The number of base substitutions per site from between sequences are shown below. Analyses were conducted using the Tamura 3-parameter model. The rate variation among sites was modeled with a gamma distribution (shape parameter = 0.33). This analysis involved 84 nucleotide sequences. Ambiguous positions were entirely removed for each sequence pair (pairwise deletion option). There were a total of…
Species 1	Species 2	Distance
WH1 HAdV 2018	WH2 HAdV 2018	0.0119122
WH1 HAdV 2018	WH3 HAdV 2019	0.0245616
WH2 HAdV 2018	WH3 HAdV 2019	0.037987
WH1 HAdV 2018	WN1 HAdV 2018	0.0160111
WH2 HAdV 2018	WN1 HAdV 2018	0.0289044
WH3 HAdV 2019	WN1 HAdV 2018	0.00783077
WH1 HAdV 2018	LF1 HAdV 2018	0.0119114
WH2 HAdV 2018	LF1 HAdV 2018	0.0247165
WH3 HAdV 2019	LF1 HAdV 2018	0.0289254
WN1 HAdV 2018	LF1 HAdV 2018	0.0202044
WH1 HAdV 2018	KSU1 HAdV 2018	0.00784638
WH2 HAdV 2018	KSU1 HAdV 2018	0.0203446
WH3 HAdV 2019	KSU1 HAdV 2018	0.0245616
WN1 HAdV 2018	KSU1 HAdV 2018	0.0160111
LF1 HAdV 2018	KSU1 HAdV 2018	0.0119114
WH1 HAdV 2018	IW HAdV 2018	0.0038768
WH2 HAdV 2018	IW HAdV 2018	0.0160771
WH3 HAdV 2019	IW HAdV 2018	0.0202982
WN1 HAdV 2018	IW HAdV 2018	0.0119148
LF1 HAdV 2018	IW HAdV 2018	0.0078462
KSU1 HAdV 2018	IW HAdV 2018	0.0038768
WH1 HAdV 2018	MN1 HAdV 2018	0.0289375
WH2 HAdV 2018	MN1 HAdV 2018	0.0427011
WH3 HAdV 2019	MN1 HAdV 2018	0.0428765
WN1 HAdV 2018	MN1 HAdV 2018	0.0335115
LF1 HAdV 2018	MN1 HAdV 2018	0.0334085
KSU1 HAdV 2018	MN1 HAdV 2018	0.0289375
IW HAdV 2018	MN1 HAdV 2018	0.0245699
WH1 HAdV 2018	MN2 HAdV 2019	0.0160771
WH2 HAdV 2018	MN2 HAdV 2019	0.0292043
WH3 HAdV 2019	MN2 HAdV 2019	0.0334037
WN1 HAdV 2018	MN2 HAdV 2019	0.024503
LF1 HAdV 2018	MN2 HAdV 2019	0.0203434
KSU1 HAdV 2018	MN2 HAdV 2019	0.0160771
IW HAdV 2018	MN2 HAdV 2019	0.0119122
MN1 HAdV 2018	MN2 HAdV 2019	0.0289406
WH1 HAdV 2018	LF2 HAdV 2018	0.00784638
WH2 HAdV 2018	LF2 HAdV 2018	0.0203446
WH3 HAdV 2019	LF2 HAdV 2018	0.0245616
WN1 HAdV 2018	LF2 HAdV 2018	0.0160111
LF1 HAdV 2018	LF2 HAdV 2018	0.0119114
KSU1 HAdV 2018	LF2 HAdV 2018	0.00784638
IW HAdV 2018	LF2 HAdV 2018	0.0038768
MN1 HAdV 2018	LF2 HAdV 2018	0.0289375
MN2 HAdV 2019	LF2 HAdV 2018	0.0160771
WH1 HAdV 2018	LF3 HAdV 2018	0.011912
WH2 HAdV 2018	LF3 HAdV 2018	0.0247192
WH3 HAdV 2019	LF3 HAdV 2018	0.024503
WN1 HAdV 2018	LF3 HAdV 2018	0.0159913
LF1 HAdV 2018	LF3 HAdV 2018	0.016076
KSU1 HAdV 2018	LF3 HAdV 2018	0.011912
IW HAdV 2018	LF3 HAdV 2018	0.00784647
MN1 HAdV 2018	LF3 HAdV 2018	0.0161424
MN2 HAdV 2019	LF3 HAdV 2018	0.0203452
LF2 HAdV 2018	LF3 HAdV 2018	0.011912
WH1 HAdV 2018	LF4 HAdV 2018	0.0379852
WH2 HAdV 2018	LF4 HAdV 2018	0.0524399
WH3 HAdV 2019	LF4 HAdV 2018	0.0474805
WN1 HAdV 2018	LF4 HAdV 2018	0.0379799
LF1 HAdV 2018	LF4 HAdV 2018	0.0426779
KSU1 HAdV 2018	LF4 HAdV 2018	0.0289292
IW HAdV 2018	LF4 HAdV 2018	0.0334021
MN1 HAdV 2018	LF4 HAdV 2018	0.0476205
MN2 HAdV 2019	LF4 HAdV 2018	0.0475022
LF2 HAdV 2018	LF4 HAdV 2018	0.0379852
LF3 HAdV 2018	LF4 HAdV 2018	0.0334037
WH1 HAdV 2018	LF5 HAdV 2019	0.0289305
WH2 HAdV 2018	LF5 HAdV 2019	0.0426889
WH3 HAdV 2019	LF5 HAdV 2019	0.0474834
WN1 HAdV 2018	LF5 HAdV 2019	0.0379816
LF1 HAdV 2018	LF5 HAdV 2019	0.04268
KSU1 HAdV 2018	LF5 HAdV 2019	0.0289305
IW HAdV 2018	LF5 HAdV 2019	0.0334037
MN1 HAdV 2018	LF5 HAdV 2019	0.0476248
MN2 HAdV 2019	LF5 HAdV 2019	0.0475049
LF2 HAdV 2018	LF5 HAdV 2019	0.037987
LF3 HAdV 2018	LF5 HAdV 2019	0.0334052
LF4 HAdV 2018	LF5 HAdV 2019	0.024503
WH1 HAdV 2018	MN737436 HAdV type 1	0.309899
WH2 HAdV 2018	MN737436 HAdV type 1	0.343547
WH3 HAdV 2019	MN737436 HAdV type 1	0.37187
WN1 HAdV 2018	MN737436 HAdV type 1	0.345167
LF1 HAdV 2018	MN737436 HAdV type 1	0.342855
KSU1 HAdV 2018	MN737436 HAdV type 1	0.331781
IW HAdV 2018	MN737436 HAdV type 1	0.320687
MN1 HAdV 2018	MN737436 HAdV type 1	0.355888
MN2 HAdV 2019	MN737436 HAdV type 1	0.355302
LF2 HAdV 2018	MN737436 HAdV type 1	0.331781
LF3 HAdV 2018	MN737436 HAdV type 1	0.343368
LF4 HAdV 2018	MN737436 HAdV type 1	0.400322
LF5 HAdV 2019	MN737436 HAdV type 1	0.384666
WH1 HAdV 2018	MN513342 HAdV type 2	0.305685
WH2 HAdV 2018	MN513342 HAdV type 2	0.339524
WH3 HAdV 2019	MN513342 HAdV type 2	0.366655
WN1 HAdV 2018	MN513342 HAdV type 2	0.340563
LF1 HAdV 2018	MN513342 HAdV type 2	0.338926
KSU1 HAdV 2018	MN513342 HAdV type 2	0.327717
IW HAdV 2018	MN513342 HAdV type 2	0.316544
MN1 HAdV 2018	MN513342 HAdV type 2	0.351886
MN2 HAdV 2019	MN513342 HAdV type 2	0.351379
LF2 HAdV 2018	MN513342 HAdV type 2	0.327717
LF3 HAdV 2018	MN513342 HAdV type 2	0.339369
LF4 HAdV 2018	MN513342 HAdV type 2	0.394424
LF5 HAdV 2019	MN513342 HAdV type 2	0.37946
MN737436 HAdV type 1	MN513342 HAdV type 2	0.0721314
WH1 HAdV 2018	KF268128 HAdV type 3	0.438533
WH2 HAdV 2018	KF268128 HAdV type 3	0.483439
WH3 HAdV 2019	KF268128 HAdV type 3	0.507984
WN1 HAdV 2018	KF268128 HAdV type 3	0.473246
LF1 HAdV 2018	KF268128 HAdV type 3	0.452531
KSU1 HAdV 2018	KF268128 HAdV type 3	0.411039
IW HAdV 2018	KF268128 HAdV type 3	0.424582
MN1 HAdV 2018	KF268128 HAdV type 3	0.526087
MN2 HAdV 2019	KF268128 HAdV type 3	0.468144
LF2 HAdV 2018	KF268128 HAdV type 3	0.438533
LF3 HAdV 2018	KF268128 HAdV type 3	0.453107
LF4 HAdV 2018	KF268128 HAdV type 3	0.492614
LF5 HAdV 2019	KF268128 HAdV type 3	0.524606
MN737436 HAdV type 1	KF268128 HAdV type 3	0.658257
MN513342 HAdV type 2	KF268128 HAdV type 3	0.632346
WH1 HAdV 2018	MN307145 HAdV type 4	0.179182
WH2 HAdV 2018	MN307145 HAdV type 4	0.203875
WH3 HAdV 2019	MN307145 HAdV type 4	0.213787
WN1 HAdV 2018	MN307145 HAdV type 4	0.196166
LF1 HAdV 2018	MN307145 HAdV type 4	0.187041
KSU1 HAdV 2018	MN307145 HAdV type 4	0.179182
IW HAdV 2018	MN307145 HAdV type 4	0.171436
MN1 HAdV 2018	MN307145 HAdV type 4	0.195626
MN2 HAdV 2019	MN307145 HAdV type 4	0.195447
LF2 HAdV 2018	MN307145 HAdV type 4	0.179182
LF3 HAdV 2018	MN307145 HAdV type 4	0.187198
LF4 HAdV 2018	MN307145 HAdV type 4	0.222565
LF5 HAdV 2019	MN307145 HAdV type 4	0.230956
MN737436 HAdV type 1	MN307145 HAdV type 4	0.298511
MN513342 HAdV type 2	MN307145 HAdV type 4	0.28279
KF268128 HAdV type 3	MN307145 HAdV type 4	0.199799
WH1 HAdV 2018	AC 000008 HAdV type 5	0.367012
WH2 HAdV 2018	AC 000008 HAdV type 5	0.404674
WH3 HAdV 2019	AC 000008 HAdV type 5	0.438384
WN1 HAdV 2018	AC 000008 HAdV type 5	0.407245
LF1 HAdV 2018	AC 000008 HAdV type 5	0.403605
KSU1 HAdV 2018	AC 000008 HAdV type 5	0.391406
IW HAdV 2018	AC 000008 HAdV type 5	0.379039
MN1 HAdV 2018	AC 000008 HAdV type 5	0.418681
MN2 HAdV 2019	AC 000008 HAdV type 5	0.417778
LF2 HAdV 2018	AC 000008 HAdV type 5	0.391406
LF3 HAdV 2018	AC 000008 HAdV type 5	0.404396
LF4 HAdV 2018	AC 000008 HAdV type 5	0.471686
LF5 HAdV 2019	AC 000008 HAdV type 5	0.452909
MN737436 HAdV type 1	AC 000008 HAdV type 5	0.0661022
MN513342 HAdV type 2	AC 000008 HAdV type 5	0.0492392
KF268128 HAdV type 3	AC 000008 HAdV type 5	0.658257
MN307145 HAdV type 4	AC 000008 HAdV type 5	0.286109
WH1 HAdV 2018	LC068714 HAdV type 6	0.367012
WH2 HAdV 2018	LC068714 HAdV type 6	0.404674
WH3 HAdV 2019	LC068714 HAdV type 6	0.438384
WN1 HAdV 2018	LC068714 HAdV type 6	0.407245
LF1 HAdV 2018	LC068714 HAdV type 6	0.403605
KSU1 HAdV 2018	LC068714 HAdV type 6	0.391406
IW HAdV 2018	LC068714 HAdV type 6	0.379039
MN1 HAdV 2018	LC068714 HAdV type 6	0.418681
MN2 HAdV 2019	LC068714 HAdV type 6	0.417778
LF2 HAdV 2018	LC068714 HAdV type 6	0.391406
LF3 HAdV 2018	LC068714 HAdV type 6	0.404396
LF4 HAdV 2018	LC068714 HAdV type 6	0.471686
LF5 HAdV 2019	LC068714 HAdV type 6	0.452909
MN737436 HAdV type 1	LC068714 HAdV type 6	0.0661022
MN513342 HAdV type 2	LC068714 HAdV type 6	0.0492392
KF268128 HAdV type 3	LC068714 HAdV type 6	0.658257
MN307145 HAdV type 4	LC068714 HAdV type 6	0.286109
AC 000008 HAdV type 5	LC068714 HAdV type 6	0
WH1 HAdV 2018	AY594255 HAdV type 7	0.424063
WH2 HAdV 2018	AY594255 HAdV type 7	0.467527
WH3 HAdV 2019	AY594255 HAdV type 7	0.45485
WN1 HAdV 2018	AY594255 HAdV type 7	0.423593
LF1 HAdV 2018	AY594255 HAdV type 7	0.437665
KSU1 HAdV 2018	AY594255 HAdV type 7	0.397404
IW HAdV 2018	AY594255 HAdV type 7	0.410538
MN1 HAdV 2018	AY594255 HAdV type 7	0.509044
MN2 HAdV 2019	AY594255 HAdV type 7	0.452717
LF2 HAdV 2018	AY594255 HAdV type 7	0.424063
LF3 HAdV 2018	AY594255 HAdV type 7	0.438169
LF4 HAdV 2018	AY594255 HAdV type 7	0.476767
LF5 HAdV 2019	AY594255 HAdV type 7	0.507739
MN737436 HAdV type 1	AY594255 HAdV type 7	0.625387
MN513342 HAdV type 2	AY594255 HAdV type 7	0.601462
KF268128 HAdV type 3	AY594255 HAdV type 7	0.0205481
MN307145 HAdV type 4	AY594255 HAdV type 7	0.201087
AC 000008 HAdV type 5	AY594255 HAdV type 7	0.578684
LC068714 HAdV type 6	AY594255 HAdV type 7	0.578684
WH1 HAdV 2018	AB448769 HAdV type 8	0.193045
WH2 HAdV 2018	AB448769 HAdV type 8	0.217941
WH3 HAdV 2019	AB448769 HAdV type 8	0.249437
WN1 HAdV 2018	AB448769 HAdV type 8	0.229383
LF1 HAdV 2018	AB448769 HAdV type 8	0.217538
KSU1 HAdV 2018	AB448769 HAdV type 8	0.209284
IW HAdV 2018	AB448769 HAdV type 8	0.201057
MN1 HAdV 2018	AB448769 HAdV type 8	0.22697
MN2 HAdV 2019	AB448769 HAdV type 8	0.226633
LF2 HAdV 2018	AB448769 HAdV type 8	0.209284
LF3 HAdV 2018	AB448769 HAdV type 8	0.217837
LF4 HAdV 2018	AB448769 HAdV type 8	0.255237
LF5 HAdV 2019	AB448769 HAdV type 8	0.247712
MN737436 HAdV type 1	AB448769 HAdV type 8	0.272758
MN513342 HAdV type 2	AB448769 HAdV type 8	0.278971
KF268128 HAdV type 3	AB448769 HAdV type 8	0.382167
MN307145 HAdV type 4	AB448769 HAdV type 8	0.164663
AC 000008 HAdV type 5	AB448769 HAdV type 8	0.299841
LC068714 HAdV type 6	AB448769 HAdV type 8	0.299841
AY594255 HAdV type 7	AB448769 HAdV type 8	0.39451
WH1 HAdV 2018	NC 010956 HAdV type 9	0.196673
WH2 HAdV 2018	NC 010956 HAdV type 9	0.221498
WH3 HAdV 2019	NC 010956 HAdV type 9	0.254399
WN1 HAdV 2018	NC 010956 HAdV type 9	0.233813
LF1 HAdV 2018	NC 010956 HAdV type 9	0.221001
KSU1 HAdV 2018	NC 010956 HAdV type 9	0.212839
IW HAdV 2018	NC 010956 HAdV type 9	0.204651
MN1 HAdV 2018	NC 010956 HAdV type 9	0.230553
MN2 HAdV 2019	NC 010956 HAdV type 9	0.230138
LF2 HAdV 2018	NC 010956 HAdV type 9	0.212839
LF3 HAdV 2018	NC 010956 HAdV type 9	0.22137
LF4 HAdV 2018	NC 010956 HAdV type 9	0.259057
LF5 HAdV 2019	NC 010956 HAdV type 9	0.252177
MN737436 HAdV type 1	NC 010956 HAdV type 9	0.292424
MN513342 HAdV type 2	NC 010956 HAdV type 9	0.285897
KF268128 HAdV type 3	NC 010956 HAdV type 9	0.378649
MN307145 HAdV type 4	NC 010956 HAdV type 9	0.164711
AC 000008 HAdV type 5	NC 010956 HAdV type 9	0.306265
LC068714 HAdV type 6	NC 010956 HAdV type 9	0.306265
AY594255 HAdV type 7	NC 010956 HAdV type 9	0.391202
AB448769 HAdV type 8	NC 010956 HAdV type 9	0.0248915
WH1 HAdV 2018	JN226746 HAdV type 10	0.196673
WH2 HAdV 2018	JN226746 HAdV type 10	0.221498
WH3 HAdV 2019	JN226746 HAdV type 10	0.254399
WN1 HAdV 2018	JN226746 HAdV type 10	0.233813
LF1 HAdV 2018	JN226746 HAdV type 10	0.221001
KSU1 HAdV 2018	JN226746 HAdV type 10	0.212839
IW HAdV 2018	JN226746 HAdV type 10	0.204651
MN1 HAdV 2018	JN226746 HAdV type 10	0.230553
MN2 HAdV 2019	JN226746 HAdV type 10	0.230138
LF2 HAdV 2018	JN226746 HAdV type 10	0.212839
LF3 HAdV 2018	JN226746 HAdV type 10	0.22137
LF4 HAdV 2018	JN226746 HAdV type 10	0.259057
LF5 HAdV 2019	JN226746 HAdV type 10	0.252177
MN737436 HAdV type 1	JN226746 HAdV type 10	0.292424
MN513342 HAdV type 2	JN226746 HAdV type 10	0.285897
KF268128 HAdV type 3	JN226746 HAdV type 10	0.378649
MN307145 HAdV type 4	JN226746 HAdV type 10	0.164711
AC 000008 HAdV type 5	JN226746 HAdV type 10	0.306265
LC068714 HAdV type 6	JN226746 HAdV type 10	0.306265
AY594255 HAdV type 7	JN226746 HAdV type 10	0.391202
AB448769 HAdV type 8	JN226746 HAdV type 10	0.0248915
NC 010956 HAdV type 9	JN226746 HAdV type 10	n/c
WH1 HAdV 2018	FJ597732 HAdV type 11	0.503433
WH2 HAdV 2018	FJ597732 HAdV type 11	0.551644
WH3 HAdV 2019	FJ597732 HAdV type 11	0.588728
WN1 HAdV 2018	FJ597732 HAdV type 11	0.547187
LF1 HAdV 2018	FJ597732 HAdV type 11	0.496756
KSU1 HAdV 2018	FJ597732 HAdV type 11	0.503433
IW HAdV 2018	FJ597732 HAdV type 11	0.488503
MN1 HAdV 2018	FJ597732 HAdV type 11	0.559829
MN2 HAdV 2019	FJ597732 HAdV type 11	0.535359
LF2 HAdV 2018	FJ597732 HAdV type 11	0.503433
LF3 HAdV 2018	FJ597732 HAdV type 11	0.519156
LF4 HAdV 2018	FJ597732 HAdV type 11	0.581344
LF5 HAdV 2019	FJ597732 HAdV type 11	0.617158
MN737436 HAdV type 1	FJ597732 HAdV type 11	0.701977
MN513342 HAdV type 2	FJ597732 HAdV type 11	0.64596
KF268128 HAdV type 3	FJ597732 HAdV type 11	0.213642
MN307145 HAdV type 4	FJ597732 HAdV type 11	0.234446
AC 000008 HAdV type 5	FJ597732 HAdV type 11	0.634668
LC068714 HAdV type 6	FJ597732 HAdV type 11	0.634668
AY594255 HAdV type 7	FJ597732 HAdV type 11	0.237539
AB448769 HAdV type 8	FJ597732 HAdV type 11	0.357413
NC 010956 HAdV type 9	FJ597732 HAdV type 11	0.372303
JN226746 HAdV type 10	FJ597732 HAdV type 11	0.372303
WH1 HAdV 2018	X73487 HAdV type 12	0.39933
WH2 HAdV 2018	X73487 HAdV type 12	0.438483
WH3 HAdV 2019	X73487 HAdV type 12	0.469229
WN1 HAdV 2018	X73487 HAdV type 12	0.435336
LF1 HAdV 2018	X73487 HAdV type 12	0.411258
KSU1 HAdV 2018	X73487 HAdV type 12	0.375316
IW HAdV 2018	X73487 HAdV type 12	0.387164
MN1 HAdV 2018	X73487 HAdV type 12	0.44536
MN2 HAdV 2019	X73487 HAdV type 12	0.425278
LF2 HAdV 2018	X73487 HAdV type 12	0.39933
LF3 HAdV 2018	X73487 HAdV type 12	0.412121
LF4 HAdV 2018	X73487 HAdV type 12	0.483791
LF5 HAdV 2019	X73487 HAdV type 12	0.48419
MN737436 HAdV type 1	X73487 HAdV type 12	0.375722
MN513342 HAdV type 2	X73487 HAdV type 12	0.485537
KF268128 HAdV type 3	X73487 HAdV type 12	0.377512
MN307145 HAdV type 4	X73487 HAdV type 12	0.395622
AC 000008 HAdV type 5	X73487 HAdV type 12	0.493461
LC068714 HAdV type 6	X73487 HAdV type 12	0.493461
AY594255 HAdV type 7	X73487 HAdV type 12	0.405822
AB448769 HAdV type 8	X73487 HAdV type 12	0.275096
NC 010956 HAdV type 9	X73487 HAdV type 12	0.312475
JN226746 HAdV type 10	X73487 HAdV type 12	0.312475
FJ597732 HAdV type 11	X73487 HAdV type 12	0.53762
WH1 HAdV 2018	JN226747 HAdV type 13	0.194999
WH2 HAdV 2018	JN226747 HAdV type 13	0.219886
WH3 HAdV 2019	JN226747 HAdV type 13	0.252177
WN1 HAdV 2018	JN226747 HAdV type 13	0.231801
LF1 HAdV 2018	JN226747 HAdV type 13	0.219415
KSU1 HAdV 2018	JN226747 HAdV type 13	0.211211
IW HAdV 2018	JN226747 HAdV type 13	0.202999
MN1 HAdV 2018	JN226747 HAdV type 13	0.228951
MN2 HAdV 2019	JN226747 HAdV type 13	0.228558
LF2 HAdV 2018	JN226747 HAdV type 13	0.211211
LF3 HAdV 2018	JN226747 HAdV type 13	0.219764
LF4 HAdV 2018	JN226747 HAdV type 13	0.257353
LF5 HAdV 2019	JN226747 HAdV type 13	0.250183
MN737436 HAdV type 1	JN226747 HAdV type 13	0.296673
MN513342 HAdV type 2	JN226747 HAdV type 13	0.276491
KF268128 HAdV type 3	JN226747 HAdV type 13	0.395738
MN307145 HAdV type 4	JN226747 HAdV type 13	0.164803
AC 000008 HAdV type 5	JN226747 HAdV type 13	0.296673
LC068714 HAdV type 6	JN226747 HAdV type 13	0.296673
AY594255 HAdV type 7	JN226747 HAdV type 13	0.408428
AB448769 HAdV type 8	JN226747 HAdV type 13	0.0162347
NC 010956 HAdV type 9	JN226747 HAdV type 13	0.00786643
JN226746 HAdV type 10	JN226747 HAdV type 13	0.00786643
FJ597732 HAdV type 11	JN226747 HAdV type 13	0.346116
X73487 HAdV type 12	JN226747 HAdV type 13	0.323737
WH1 HAdV 2018	JX892927 HAdV type 14	0.49772
WH2 HAdV 2018	JX892927 HAdV type 14	0.545724
WH3 HAdV 2019	JX892927 HAdV type 14	0.581344
WN1 HAdV 2018	JX892927 HAdV type 14	0.540486
LF1 HAdV 2018	JX892927 HAdV type 14	0.49149
KSU1 HAdV 2018	JX892927 HAdV type 14	0.49772
IW HAdV 2018	JX892927 HAdV type 14	0.482853
MN1 HAdV 2018	JX892927 HAdV type 14	0.553382
MN2 HAdV 2019	JX892927 HAdV type 14	0.529497
LF2 HAdV 2018	JX892927 HAdV type 14	0.49772
LF3 HAdV 2018	JX892927 HAdV type 14	0.513369
LF4 HAdV 2018	JX892927 HAdV type 14	0.574432
LF5 HAdV 2019	JX892927 HAdV type 14	0.61005
MN737436 HAdV type 1	JX892927 HAdV type 14	0.654159
MN513342 HAdV type 2	JX892927 HAdV type 14	0.602166
KF268128 HAdV type 3	JX892927 HAdV type 14	0.221967
MN307145 HAdV type 4	JX892927 HAdV type 14	0.221488
AC 000008 HAdV type 5	JX892927 HAdV type 14	0.591322
LC068714 HAdV type 6	JX892927 HAdV type 14	0.591322
AY594255 HAdV type 7	JX892927 HAdV type 14	0.224036
AB448769 HAdV type 8	JX892927 HAdV type 14	0.345744
NC 010956 HAdV type 9	JX892927 HAdV type 14	0.375414
JN226746 HAdV type 10	JX892927 HAdV type 14	0.375414
FJ597732 HAdV type 11	JX892927 HAdV type 14	0.0119558
X73487 HAdV type 12	JX892927 HAdV type 14	0.554133
JN226747 HAdV type 13	JX892927 HAdV type 14	0.348919
WH1 HAdV 2018	AB562586 HAdV type 15	0.193751
WH2 HAdV 2018	AB562586 HAdV type 15	0.218439
WH3 HAdV 2019	AB562586 HAdV type 15	0.250413
WN1 HAdV 2018	AB562586 HAdV type 15	0.230235
LF1 HAdV 2018	AB562586 HAdV type 15	0.217986
KSU1 HAdV 2018	AB562586 HAdV type 15	0.20984
IW HAdV 2018	AB562586 HAdV type 15	0.20169
MN1 HAdV 2018	AB562586 HAdV type 15	0.227419
MN2 HAdV 2019	AB562586 HAdV type 15	0.227041
LF2 HAdV 2018	AB562586 HAdV type 15	0.20984
LF3 HAdV 2018	AB562586 HAdV type 15	0.218322
LF4 HAdV 2018	AB562586 HAdV type 15	0.255589
LF5 HAdV 2019	AB562586 HAdV type 15	0.248451
MN737436 HAdV type 1	AB562586 HAdV type 15	0.294345
MN513342 HAdV type 2	AB562586 HAdV type 15	0.287288
KF268128 HAdV type 3	AB562586 HAdV type 15	0.380305
MN307145 HAdV type 4	AB562586 HAdV type 15	0.1641
AC 000008 HAdV type 5	AB562586 HAdV type 15	0.308404
LC068714 HAdV type 6	AB562586 HAdV type 15	0.308404
AY594255 HAdV type 7	AB562586 HAdV type 15	0.392742
AB448769 HAdV type 8	AB562586 HAdV type 15	0.0119768
NC 010956 HAdV type 9	AB562586 HAdV type 15	0.0119775
JN226746 HAdV type 10	AB562586 HAdV type 15	0.0119775
FJ597732 HAdV type 11	AB562586 HAdV type 15	0.369801
X73487 HAdV type 12	AB562586 HAdV type 15	0.287448
JN226747 HAdV type 13	AB562586 HAdV type 15	0.0119169
JX892927 HAdV type 14	AB562586 HAdV type 15	0.357789
WH1 HAdV 2018	JN860680 HAdV type 16	0.345167
WH2 HAdV 2018	JN860680 HAdV type 16	0.381664
WH3 HAdV 2019	JN860680 HAdV type 16	0.402872
WN1 HAdV 2018	JN860680 HAdV type 16	0.374191
LF1 HAdV 2018	JN860680 HAdV type 16	0.356511
KSU1 HAdV 2018	JN860680 HAdV type 16	0.345167
IW HAdV 2018	JN860680 HAdV type 16	0.333799
MN1 HAdV 2018	JN860680 HAdV type 16	0.385124
MN2 HAdV 2019	JN860680 HAdV type 16	0.36927
LF2 HAdV 2018	JN860680 HAdV type 16	0.345167
LF3 HAdV 2018	JN860680 HAdV type 16	0.357041
LF4 HAdV 2018	JN860680 HAdV type 16	0.416161
LF5 HAdV 2019	JN860680 HAdV type 16	0.426365
MN737436 HAdV type 1	JN860680 HAdV type 16	0.594048
MN513342 HAdV type 2	JN860680 HAdV type 16	0.499363
KF268128 HAdV type 3	JN860680 HAdV type 16	0.110173
MN307145 HAdV type 4	JN860680 HAdV type 16	0.130707
AC 000008 HAdV type 5	JN860680 HAdV type 16	0.506493
LC068714 HAdV type 6	JN860680 HAdV type 16	0.506493
AY594255 HAdV type 7	JN860680 HAdV type 16	0.118008
AB448769 HAdV type 8	JN860680 HAdV type 16	0.305763
NC 010956 HAdV type 9	JN860680 HAdV type 16	0.328484
JN226746 HAdV type 10	JN860680 HAdV type 16	0.328484
FJ597732 HAdV type 11	JN860680 HAdV type 16	0.214082
X73487 HAdV type 12	JN860680 HAdV type 16	0.475737
JN226747 HAdV type 13	JN860680 HAdV type 16	0.317333
JX892927 HAdV type 14	JN860680 HAdV type 16	0.202156
AB562586 HAdV type 15	JN860680 HAdV type 16	0.315079
WH1 HAdV 2018	HQ910407 HAdV type 17	0.21493
WH2 HAdV 2018	HQ910407 HAdV type 17	0.241086
WH3 HAdV 2019	HQ910407 HAdV type 17	0.276081
WN1 HAdV 2018	HQ910407 HAdV type 17	0.254228
LF1 HAdV 2018	HQ910407 HAdV type 17	0.240503
KSU1 HAdV 2018	HQ910407 HAdV type 17	0.231941
IW HAdV 2018	HQ910407 HAdV type 17	0.223324
MN1 HAdV 2018	HQ910407 HAdV type 17	0.25067
MN2 HAdV 2019	HQ910407 HAdV type 17	0.250183
LF2 HAdV 2018	HQ910407 HAdV type 17	0.231941
LF3 HAdV 2018	HQ910407 HAdV type 17	0.240936
LF4 HAdV 2018	HQ910407 HAdV type 17	0.280733
LF5 HAdV 2019	HQ910407 HAdV type 17	0.273637
MN737436 HAdV type 1	HQ910407 HAdV type 17	0.269617
MN513342 HAdV type 2	HQ910407 HAdV type 17	0.276081
KF268128 HAdV type 3	HQ910407 HAdV type 17	0.427439
MN307145 HAdV type 4	HQ910407 HAdV type 17	0.180529
AC 000008 HAdV type 5	HQ910407 HAdV type 17	0.296129
LC068714 HAdV type 6	HQ910407 HAdV type 17	0.296129
AY594255 HAdV type 7	HQ910407 HAdV type 17	0.440717
AB448769 HAdV type 8	HQ910407 HAdV type 17	0.0162315
NC 010956 HAdV type 9	HQ910407 HAdV type 17	0.0162331
JN226746 HAdV type 10	HQ910407 HAdV type 17	0.0162331
FJ597732 HAdV type 11	HQ910407 HAdV type 17	0.345744
X73487 HAdV type 12	HQ910407 HAdV type 17	0.297469
JN226747 HAdV type 13	HQ910407 HAdV type 17	0.00796061
JX892927 HAdV type 14	HQ910407 HAdV type 17	0.348508
AB562586 HAdV type 15	HQ910407 HAdV type 17	0.0204171
JN860680 HAdV type 16	HQ910407 HAdV type 17	0.343061
WH1 HAdV 2018	GU191019 HAdV type 18	0.678971
WH2 HAdV 2018	GU191019 HAdV type 18	0.741315
WH3 HAdV 2019	GU191019 HAdV type 18	0.797844
WN1 HAdV 2018	GU191019 HAdV type 18	0.740598
LF1 HAdV 2018	GU191019 HAdV type 18	0.697621
KSU1 HAdV 2018	GU191019 HAdV type 18	0.641105
IW HAdV 2018	GU191019 HAdV type 18	0.659768
MN1 HAdV 2018	GU191019 HAdV type 18	0.722356
MN2 HAdV 2019	GU191019 HAdV type 18	0.720323
LF2 HAdV 2018	GU191019 HAdV type 18	0.678971
LF3 HAdV 2018	GU191019 HAdV type 18	0.699326
LF4 HAdV 2018	GU191019 HAdV type 18	0.751032
LF5 HAdV 2019	GU191019 HAdV type 18	0.78607
MN737436 HAdV type 1	GU191019 HAdV type 18	0.4576
MN513342 HAdV type 2	GU191019 HAdV type 18	0.617814
KF268128 HAdV type 3	GU191019 HAdV type 18	0.599505
MN307145 HAdV type 4	GU191019 HAdV type 18	0.726948
AC 000008 HAdV type 5	GU191019 HAdV type 18	0.547915
LC068714 HAdV type 6	GU191019 HAdV type 18	0.547915
AY594255 HAdV type 7	GU191019 HAdV type 18	0.663881
AB448769 HAdV type 8	GU191019 HAdV type 18	0.418461
NC 010956 HAdV type 9	GU191019 HAdV type 18	0.519994
JN226746 HAdV type 10	GU191019 HAdV type 18	0.519994
FJ597732 HAdV type 11	GU191019 HAdV type 18	0.535868
X73487 HAdV type 12	GU191019 HAdV type 18	0.167969
JN226747 HAdV type 13	GU191019 HAdV type 18	0.49201
JX892927 HAdV type 14	GU191019 HAdV type 18	0.552231
AB562586 HAdV type 15	GU191019 HAdV type 18	0.462356
JN860680 HAdV type 16	GU191019 HAdV type 18	0.666227
HQ910407 HAdV type 17	GU191019 HAdV type 18	0.450783
WH1 HAdV 2018	JQ326209 HAdV type 19	0.196787
WH2 HAdV 2018	JQ326209 HAdV type 19	0.221629
WH3 HAdV 2019	JQ326209 HAdV type 19	0.254574
WN1 HAdV 2018	JQ326209 HAdV type 19	0.233959
LF1 HAdV 2018	JQ326209 HAdV type 19	0.221122
KSU1 HAdV 2018	JQ326209 HAdV type 19	0.21296
IW HAdV 2018	JQ326209 HAdV type 19	0.204768
MN1 HAdV 2018	JQ326209 HAdV type 19	0.230697
MN2 HAdV 2019	JQ326209 HAdV type 19	0.230274
LF2 HAdV 2018	JQ326209 HAdV type 19	0.21296
LF3 HAdV 2018	JQ326209 HAdV type 19	0.221498
LF4 HAdV 2018	JQ326209 HAdV type 19	0.259211
LF5 HAdV 2019	JQ326209 HAdV type 19	0.252344
MN737436 HAdV type 1	JQ326209 HAdV type 19	0.292672
MN513342 HAdV type 2	JQ326209 HAdV type 19	0.286106
KF268128 HAdV type 3	JQ326209 HAdV type 19	0.393507
MN307145 HAdV type 4	JQ326209 HAdV type 19	0.164759
AC 000008 HAdV type 5	JQ326209 HAdV type 19	0.306542
LC068714 HAdV type 6	JQ326209 HAdV type 19	0.306542
AY594255 HAdV type 7	JQ326209 HAdV type 19	0.406316
AB448769 HAdV type 8	JQ326209 HAdV type 19	0.0204171
NC 010956 HAdV type 9	JQ326209 HAdV type 19	0.00391211
JN226746 HAdV type 10	JQ326209 HAdV type 19	0.00391211
FJ597732 HAdV type 11	JQ326209 HAdV type 19	0.357789
X73487 HAdV type 12	JQ326209 HAdV type 19	0.312648
JN226747 HAdV type 13	JQ326209 HAdV type 19	0.00389269
JX892927 HAdV type 14	JQ326209 HAdV type 19	0.36055
AB562586 HAdV type 15	JQ326209 HAdV type 19	0.00786623
JN860680 HAdV type 16	JQ326209 HAdV type 19	0.328642
HQ910407 HAdV type 17	JQ326209 HAdV type 19	0.0119782
GU191019 HAdV type 18	JQ326209 HAdV type 19	0.498197
WH1 HAdV 2018	JN226749 HAdV type 20	0.203429
WH2 HAdV 2018	JN226749 HAdV type 20	0.228725
WH3 HAdV 2019	JN226749 HAdV type 20	0.261998
WN1 HAdV 2018	JN226749 HAdV type 20	0.241113
LF1 HAdV 2018	JN226749 HAdV type 20	0.228221
KSU1 HAdV 2018	JN226749 HAdV type 20	0.219901
IW HAdV 2018	JN226749 HAdV type 20	0.211558
MN1 HAdV 2018	JN226749 HAdV type 20	0.237952
MN2 HAdV 2019	JN226749 HAdV type 20	0.237532
LF2 HAdV 2018	JN226749 HAdV type 20	0.219901
LF3 HAdV 2018	JN226749 HAdV type 20	0.228595
LF4 HAdV 2018	JN226749 HAdV type 20	0.266924
LF5 HAdV 2019	JN226749 HAdV type 20	0.25982
MN737436 HAdV type 1	JN226749 HAdV type 20	0.280665
MN513342 HAdV type 2	JN226749 HAdV type 20	0.300451
KF268128 HAdV type 3	JN226749 HAdV type 20	0.395101
MN307145 HAdV type 4	JN226749 HAdV type 20	0.17208
AC 000008 HAdV type 5	JN226749 HAdV type 20	0.322787
LC068714 HAdV type 6	JN226749 HAdV type 20	0.322787
AY594255 HAdV type 7	JN226749 HAdV type 20	0.407814
AB448769 HAdV type 8	JN226749 HAdV type 20	0.00786565
NC 010956 HAdV type 9	JN226749 HAdV type 20	0.0162315
JN226746 HAdV type 10	JN226749 HAdV type 20	0.0162315
FJ597732 HAdV type 11	JN226749 HAdV type 20	0.384613
X73487 HAdV type 12	JN226749 HAdV type 20	0.275257
JN226747 HAdV type 13	JN226749 HAdV type 20	0.016094
JX892927 HAdV type 14	JN226749 HAdV type 20	0.372303
AB562586 HAdV type 15	JN226749 HAdV type 20	0.00389666
JN860680 HAdV type 16	JN226749 HAdV type 20	0.327541
HQ910407 HAdV type 17	JN226749 HAdV type 20	0.0160924
GU191019 HAdV type 18	JN226749 HAdV type 20	0.442282
JQ326209 HAdV type 19	JN226749 HAdV type 20	0.0119775
WH1 HAdV 2018	KF528688 HAdV type 21	0.498415
WH2 HAdV 2018	KF528688 HAdV type 21	0.546536
WH3 HAdV 2019	KF528688 HAdV type 21	0.582252
WN1 HAdV 2018	KF528688 HAdV type 21	0.541258
LF1 HAdV 2018	KF528688 HAdV type 21	0.513015
KSU1 HAdV 2018	KF528688 HAdV type 21	0.477919
IW HAdV 2018	KF528688 HAdV type 21	0.483527
MN1 HAdV 2018	KF528688 HAdV type 21	0.578273
MN2 HAdV 2019	KF528688 HAdV type 21	0.530283
LF2 HAdV 2018	KF528688 HAdV type 21	0.498415
LF3 HAdV 2018	KF528688 HAdV type 21	0.514108
LF4 HAdV 2018	KF528688 HAdV type 21	0.575308
LF5 HAdV 2019	KF528688 HAdV type 21	0.611012
MN737436 HAdV type 1	KF528688 HAdV type 21	0.628438
MN513342 HAdV type 2	KF528688 HAdV type 21	0.655189
KF268128 HAdV type 3	KF528688 HAdV type 21	0.15168
MN307145 HAdV type 4	KF528688 HAdV type 21	0.209782
AC 000008 HAdV type 5	KF528688 HAdV type 21	0.617649
LC068714 HAdV type 6	KF528688 HAdV type 21	0.617649
AY594255 HAdV type 7	KF528688 HAdV type 21	0.152773
AB448769 HAdV type 8	KF528688 HAdV type 21	0.417561
NC 010956 HAdV type 9	KF528688 HAdV type 21	0.417848
JN226746 HAdV type 10	KF528688 HAdV type 21	0.417848
FJ597732 HAdV type 11	KF528688 HAdV type 21	0.210383
X73487 HAdV type 12	KF528688 HAdV type 21	0.415162
JN226747 HAdV type 13	KF528688 HAdV type 21	0.432108
JX892927 HAdV type 14	KF528688 HAdV type 21	0.192446
AB562586 HAdV type 15	KF528688 HAdV type 21	0.404593
JN860680 HAdV type 16	KF528688 HAdV type 21	0.186663
HQ910407 HAdV type 17	KF528688 HAdV type 21	0.431494
GU191019 HAdV type 18	KF528688 HAdV type 21	0.609288
JQ326209 HAdV type 19	KF528688 HAdV type 21	0.418141
JN226749 HAdV type 20	KF528688 HAdV type 21	0.388164
WH1 HAdV 2018	FJ619037 HAdV type 22	0.194791
WH2 HAdV 2018	FJ619037 HAdV type 22	0.219645
WH3 HAdV 2019	FJ619037 HAdV type 22	0.251854
WN1 HAdV 2018	FJ619037 HAdV type 22	0.231531
LF1 HAdV 2018	FJ619037 HAdV type 22	0.219193
KSU1 HAdV 2018	FJ619037 HAdV type 22	0.210989
IW HAdV 2018	FJ619037 HAdV type 22	0.202784
MN1 HAdV 2018	FJ619037 HAdV type 22	0.228686
MN2 HAdV 2019	FJ619037 HAdV type 22	0.228309
LF2 HAdV 2018	FJ619037 HAdV type 22	0.210989
LF3 HAdV 2018	FJ619037 HAdV type 22	0.219529
LF4 HAdV 2018	FJ619037 HAdV type 22	0.257067
LF5 HAdV 2019	FJ619037 HAdV type 22	0.249875
MN737436 HAdV type 1	FJ619037 HAdV type 22	0.296129
MN513342 HAdV type 2	FJ619037 HAdV type 22	0.289013
KF268128 HAdV type 3	FJ619037 HAdV type 22	0.380305
MN307145 HAdV type 4	FJ619037 HAdV type 22	0.164946
AC 000008 HAdV type 5	FJ619037 HAdV type 22	0.310302
LC068714 HAdV type 6	FJ619037 HAdV type 22	0.310302
AY594255 HAdV type 7	FJ619037 HAdV type 22	0.392742
AB448769 HAdV type 8	FJ619037 HAdV type 22	0.0119768
NC 010956 HAdV type 9	FJ619037 HAdV type 22	0.0119775
JN226746 HAdV type 10	FJ619037 HAdV type 22	0.0119775
FJ597732 HAdV type 11	FJ619037 HAdV type 22	0.369801
X73487 HAdV type 12	FJ619037 HAdV type 22	0.289184
JN226747 HAdV type 13	FJ619037 HAdV type 22	0.0119169
JX892927 HAdV type 14	FJ619037 HAdV type 22	0.357789
AB562586 HAdV type 15	FJ619037 HAdV type 22	n/c
JN860680 HAdV type 16	FJ619037 HAdV type 22	0.317027
HQ910407 HAdV type 17	FJ619037 HAdV type 22	0.0204171
GU191019 HAdV type 18	FJ619037 HAdV type 22	0.462356
JQ326209 HAdV type 19	FJ619037 HAdV type 22	0.00786623
JN226749 HAdV type 20	FJ619037 HAdV type 22	0.00391179
KF528688 HAdV type 21	FJ619037 HAdV type 22	0.404593
WH1 HAdV 2018	JN226750 HAdV type 23	0.185419
WH2 HAdV 2018	JN226750 HAdV type 23	0.209689
WH3 HAdV 2019	JN226750 HAdV type 23	0.240644
WN1 HAdV 2018	JN226750 HAdV type 23	0.221001
LF1 HAdV 2018	JN226750 HAdV type 23	0.209284
KSU1 HAdV 2018	JN226750 HAdV type 23	0.201248
IW HAdV 2018	JN226750 HAdV type 23	0.193229
MN1 HAdV 2018	JN226750 HAdV type 23	0.218493
MN2 HAdV 2019	JN226750 HAdV type 23	0.218155
LF2 HAdV 2018	JN226750 HAdV type 23	0.201248
LF3 HAdV 2018	JN226750 HAdV type 23	0.209585
LF4 HAdV 2018	JN226750 HAdV type 23	0.2461
LF5 HAdV 2019	JN226750 HAdV type 23	0.238875
MN737436 HAdV type 1	JN226750 HAdV type 23	0.282819
MN513342 HAdV type 2	JN226750 HAdV type 23	0.289241
KF268128 HAdV type 3	JN226750 HAdV type 23	0.395521
MN307145 HAdV type 4	JN226750 HAdV type 23	0.15722
AC 000008 HAdV type 5	JN226750 HAdV type 23	0.296398
LC068714 HAdV type 6	JN226750 HAdV type 23	0.296398
AY594255 HAdV type 7	JN226750 HAdV type 23	0.408218
AB448769 HAdV type 8	JN226750 HAdV type 23	0.0162331
NC 010956 HAdV type 9	JN226750 HAdV type 23	0.0162347
JN226746 HAdV type 10	JN226750 HAdV type 23	0.0162347
FJ597732 HAdV type 11	JN226750 HAdV type 23	0.385048
X73487 HAdV type 12	JN226750 HAdV type 23	0.302042
JN226747 HAdV type 13	JN226750 HAdV type 23	0.0160957
JX892927 HAdV type 14	JN226750 HAdV type 23	0.372733
AB562586 HAdV type 15	JN226750 HAdV type 23	0.00391211
JN860680 HAdV type 16	JN226750 HAdV type 23	0.304974
HQ910407 HAdV type 17	JN226750 HAdV type 23	0.0248975
GU191019 HAdV type 18	JN226750 HAdV type 23	0.483492
JQ326209 HAdV type 19	JN226750 HAdV type 23	0.011979
JN226749 HAdV type 20	JN226750 HAdV type 23	0.00795928
KF528688 HAdV type 21	JN226750 HAdV type 23	0.388667
FJ619037 HAdV type 22	JN226750 HAdV type 23	0.00391211
WH1 HAdV 2018	JN226751 HAdV type 24	0.204536
WH2 HAdV 2018	JN226751 HAdV type 24	0.230006
WH3 HAdV 2019	JN226751 HAdV type 24	0.263528
WN1 HAdV 2018	JN226751 HAdV type 24	0.242489
LF1 HAdV 2018	JN226751 HAdV type 24	0.229502
KSU1 HAdV 2018	JN226751 HAdV type 24	0.221122
IW HAdV 2018	JN226751 HAdV type 24	0.21272
MN1 HAdV 2018	JN226751 HAdV type 24	0.239296
MN2 HAdV 2019	JN226751 HAdV type 24	0.238875
LF2 HAdV 2018	JN226751 HAdV type 24	0.221122
LF3 HAdV 2018	JN226751 HAdV type 24	0.229876
LF4 HAdV 2018	JN226751 HAdV type 24	0.268488
LF5 HAdV 2019	JN226751 HAdV type 24	0.26133
MN737436 HAdV type 1	JN226751 HAdV type 24	0.282343
MN513342 HAdV type 2	JN226751 HAdV type 24	0.302282
KF268128 HAdV type 3	JN226751 HAdV type 24	0.395101
MN307145 HAdV type 4	JN226751 HAdV type 24	0.172976
AC 000008 HAdV type 5	JN226751 HAdV type 24	0.324805
LC068714 HAdV type 6	JN226751 HAdV type 24	0.324805
AY594255 HAdV type 7	JN226751 HAdV type 24	0.407814
AB448769 HAdV type 8	JN226751 HAdV type 24	0.00786565
NC 010956 HAdV type 9	JN226751 HAdV type 24	0.0162315
JN226746 HAdV type 10	JN226751 HAdV type 24	0.0162315
FJ597732 HAdV type 11	JN226751 HAdV type 24	0.384613
X73487 HAdV type 12	JN226751 HAdV type 24	0.276898
JN226747 HAdV type 13	JN226751 HAdV type 24	0.016094
JX892927 HAdV type 14	JN226751 HAdV type 24	0.372303
AB562586 HAdV type 15	JN226751 HAdV type 24	0.00391179
JN860680 HAdV type 16	JN226751 HAdV type 24	0.329592
HQ910407 HAdV type 17	JN226751 HAdV type 24	0.0160924
GU191019 HAdV type 18	JN226751 HAdV type 24	0.442282
JQ326209 HAdV type 19	JN226751 HAdV type 24	0.0119775
JN226749 HAdV type 20	JN226751 HAdV type 24	n/c
KF528688 HAdV type 21	JN226751 HAdV type 24	0.388164
FJ619037 HAdV type 22	JN226751 HAdV type 24	0.00391179
JN226750 HAdV type 23	JN226751 HAdV type 24	0.00795928
WH1 HAdV 2018	JN226752 HAdV type 25	0.19469
WH2 HAdV 2018	JN226752 HAdV type 25	0.219529
WH3 HAdV 2019	JN226752 HAdV type 25	0.251698
WN1 HAdV 2018	JN226752 HAdV type 25	0.2314
LF1 HAdV 2018	JN226752 HAdV type 25	0.219086
KSU1 HAdV 2018	JN226752 HAdV type 25	0.210881
IW HAdV 2018	JN226752 HAdV type 25	0.202679
MN1 HAdV 2018	JN226752 HAdV type 25	0.228558
MN2 HAdV 2019	JN226752 HAdV type 25	0.228188
LF2 HAdV 2018	JN226752 HAdV type 25	0.210881
LF3 HAdV 2018	JN226752 HAdV type 25	0.219415
LF4 HAdV 2018	JN226752 HAdV type 25	0.256929
LF5 HAdV 2019	JN226752 HAdV type 25	0.249726
MN737436 HAdV type 1	JN226752 HAdV type 25	0.295865
MN513342 HAdV type 2	JN226752 HAdV type 25	0.28879
KF268128 HAdV type 3	JN226752 HAdV type 25	0.36579
MN307145 HAdV type 4	JN226752 HAdV type 25	0.164894
AC 000008 HAdV type 5	JN226752 HAdV type 25	0.310007
LC068714 HAdV type 6	JN226752 HAdV type 25	0.310007
AY594255 HAdV type 7	JN226752 HAdV type 25	0.377978
AB448769 HAdV type 8	JN226752 HAdV type 25	0.01623
NC 010956 HAdV type 9	JN226752 HAdV type 25	0.00786584
JN226746 HAdV type 10	JN226752 HAdV type 25	0.00786584
FJ597732 HAdV type 11	JN226752 HAdV type 25	0.384613
X73487 HAdV type 12	JN226752 HAdV type 25	0.289038
JN226747 HAdV type 13	JN226752 HAdV type 25	0.016094
JX892927 HAdV type 14	JN226752 HAdV type 25	0.372303
AB562586 HAdV type 15	JN226752 HAdV type 25	0.00391179
JN860680 HAdV type 16	JN226752 HAdV type 25	0.316879
HQ910407 HAdV type 17	JN226752 HAdV type 25	0.0248915
GU191019 HAdV type 18	JN226752 HAdV type 25	0.482622
JQ326209 HAdV type 19	JN226752 HAdV type 25	0.0119775
JN226749 HAdV type 20	JN226752 HAdV type 25	0.007958
KF528688 HAdV type 21	JN226752 HAdV type 25	0.404316
FJ619037 HAdV type 22	JN226752 HAdV type 25	0.00391179
JN226750 HAdV type 23	JN226752 HAdV type 25	0.00795928
JN226751 HAdV type 24	JN226752 HAdV type 25	0.007958
WH1 HAdV 2018	EF153474 HAdV type 26	0.195734
WH2 HAdV 2018	EF153474 HAdV type 26	0.220409
WH3 HAdV 2019	EF153474 HAdV type 26	0.253112
WN1 HAdV 2018	EF153474 HAdV type 26	0.232646
LF1 HAdV 2018	EF153474 HAdV type 26	0.219901
KSU1 HAdV 2018	EF153474 HAdV type 26	0.211798
IW HAdV 2018	EF153474 HAdV type 26	0.203662
MN1 HAdV 2018	EF153474 HAdV type 26	0.229416
MN2 HAdV 2019	EF153474 HAdV type 26	0.228993
LF2 HAdV 2018	EF153474 HAdV type 26	0.211798
LF3 HAdV 2018	EF153474 HAdV type 26	0.220278
LF4 HAdV 2018	EF153474 HAdV type 26	0.257718
LF5 HAdV 2019	EF153474 HAdV type 26	0.250902
MN737436 HAdV type 1	EF153474 HAdV type 26	0.290919
MN513342 HAdV type 2	EF153474 HAdV type 26	0.284408
KF268128 HAdV type 3	EF153474 HAdV type 26	0.393507
MN307145 HAdV type 4	EF153474 HAdV type 26	0.163913
AC 000008 HAdV type 5	EF153474 HAdV type 26	0.304679
LC068714 HAdV type 6	EF153474 HAdV type 26	0.304679
AY594255 HAdV type 7	EF153474 HAdV type 26	0.406316
AB448769 HAdV type 8	EF153474 HAdV type 26	0.0204171
NC 010956 HAdV type 9	EF153474 HAdV type 26	0.00391211
JN226746 HAdV type 10	EF153474 HAdV type 26	0.00391211
FJ597732 HAdV type 11	EF153474 HAdV type 26	0.357789
X73487 HAdV type 12	EF153474 HAdV type 26	0.310728
JN226747 HAdV type 13	EF153474 HAdV type 26	0.00389269
JX892927 HAdV type 14	EF153474 HAdV type 26	0.36055
AB562586 HAdV type 15	EF153474 HAdV type 26	0.00783555
JN860680 HAdV type 16	EF153474 HAdV type 26	0.3266
HQ910407 HAdV type 17	EF153474 HAdV type 26	0.0119782
GU191019 HAdV type 18	EF153474 HAdV type 26	0.498197
JQ326209 HAdV type 19	EF153474 HAdV type 26	0
JN226749 HAdV type 20	EF153474 HAdV type 26	0.0119304
KF528688 HAdV type 21	EF153474 HAdV type 26	0.418141
FJ619037 HAdV type 22	EF153474 HAdV type 26	0.00786623
JN226750 HAdV type 23	EF153474 HAdV type 26	0.011979
JN226751 HAdV type 24	EF153474 HAdV type 26	0.0119775
JN226752 HAdV type 25	EF153474 HAdV type 26	0.0119775
WH1 HAdV 2018	JN226753 HAdV type 27	0.212604
WH2 HAdV 2018	JN226753 HAdV type 27	0.238741
WH3 HAdV 2019	JN226753 HAdV type 27	0.272901
WN1 HAdV 2018	JN226753 HAdV type 27	0.251396
LF1 HAdV 2018	JN226753 HAdV type 27	0.238231
KSU1 HAdV 2018	JN226753 HAdV type 27	0.229624
IW HAdV 2018	JN226753 HAdV type 27	0.221001
MN1 HAdV 2018	JN226753 HAdV type 27	0.248275
MN2 HAdV 2019	JN226753 HAdV type 27	0.247849
LF2 HAdV 2018	JN226753 HAdV type 27	0.229624
LF3 HAdV 2018	JN226753 HAdV type 27	0.238609
LF4 HAdV 2018	JN226753 HAdV type 27	0.278178
LF5 HAdV 2019	JN226753 HAdV type 27	0.270729
MN737436 HAdV type 1	JN226753 HAdV type 27	0.31401
MN513342 HAdV type 2	JN226753 HAdV type 27	0.320147
KF268128 HAdV type 3	JN226753 HAdV type 27	0.413308
MN307145 HAdV type 4	JN226753 HAdV type 27	0.189309
AC 000008 HAdV type 5	JN226753 HAdV type 27	0.344966
LC068714 HAdV type 6	JN226753 HAdV type 27	0.344966
AY594255 HAdV type 7	JN226753 HAdV type 27	0.42622
AB448769 HAdV type 8	JN226753 HAdV type 27	0.0121435
NC 010956 HAdV type 9	JN226753 HAdV type 27	0.0295228
JN226746 HAdV type 10	JN226753 HAdV type 27	0.0295228
FJ597732 HAdV type 11	JN226753 HAdV type 27	0.387229
X73487 HAdV type 12	JN226753 HAdV type 27	0.299217
JN226747 HAdV type 13	JN226753 HAdV type 27	0.0206391
JX892927 HAdV type 14	JN226753 HAdV type 27	0.374962
AB562586 HAdV type 15	JN226753 HAdV type 27	0.01623
JN860680 HAdV type 16	JN226753 HAdV type 27	0.331046
HQ910407 HAdV type 17	JN226753 HAdV type 27	0.0206335
GU191019 HAdV type 18	JN226753 HAdV type 27	0.436472
JQ326209 HAdV type 19	JN226753 HAdV type 27	0.0248915
JN226749 HAdV type 20	JN226753 HAdV type 27	0.0119755
KF528688 HAdV type 21	JN226753 HAdV type 27	0.400795
FJ619037 HAdV type 22	JN226753 HAdV type 27	0.01623
JN226750 HAdV type 23	JN226753 HAdV type 27	0.0206363
JN226751 HAdV type 24	JN226753 HAdV type 27	0.0119755
JN226752 HAdV type 25	JN226753 HAdV type 27	0.0206308
EF153474 HAdV type 26	JN226753 HAdV type 27	0.0248915
WH1 HAdV 2018	FJ824826 HAdV type 28	0.185419
WH2 HAdV 2018	FJ824826 HAdV type 28	0.209689
WH3 HAdV 2019	FJ824826 HAdV type 28	0.240644
WN1 HAdV 2018	FJ824826 HAdV type 28	0.221001
LF1 HAdV 2018	FJ824826 HAdV type 28	0.209284
KSU1 HAdV 2018	FJ824826 HAdV type 28	0.201248
IW HAdV 2018	FJ824826 HAdV type 28	0.193229
MN1 HAdV 2018	FJ824826 HAdV type 28	0.218493
MN2 HAdV 2019	FJ824826 HAdV type 28	0.218155
LF2 HAdV 2018	FJ824826 HAdV type 28	0.201248
LF3 HAdV 2018	FJ824826 HAdV type 28	0.209585
LF4 HAdV 2018	FJ824826 HAdV type 28	0.2461
LF5 HAdV 2019	FJ824826 HAdV type 28	0.238875
MN737436 HAdV type 1	FJ824826 HAdV type 28	0.282819
MN513342 HAdV type 2	FJ824826 HAdV type 28	0.289241
KF268128 HAdV type 3	FJ824826 HAdV type 28	0.395521
MN307145 HAdV type 4	FJ824826 HAdV type 28	0.15722
AC 000008 HAdV type 5	FJ824826 HAdV type 28	0.296398
LC068714 HAdV type 6	FJ824826 HAdV type 28	0.296398
AY594255 HAdV type 7	FJ824826 HAdV type 28	0.408218
AB448769 HAdV type 8	FJ824826 HAdV type 28	0.0162331
NC 010956 HAdV type 9	FJ824826 HAdV type 28	0.0162347
JN226746 HAdV type 10	FJ824826 HAdV type 28	0.0162347
FJ597732 HAdV type 11	FJ824826 HAdV type 28	0.385048
X73487 HAdV type 12	FJ824826 HAdV type 28	0.302042
JN226747 HAdV type 13	FJ824826 HAdV type 28	0.0160957
JX892927 HAdV type 14	FJ824826 HAdV type 28	0.372733
AB562586 HAdV type 15	FJ824826 HAdV type 28	0.00391211
JN860680 HAdV type 16	FJ824826 HAdV type 28	0.304974
HQ910407 HAdV type 17	FJ824826 HAdV type 28	0.0248975
GU191019 HAdV type 18	FJ824826 HAdV type 28	0.483492
JQ326209 HAdV type 19	FJ824826 HAdV type 28	0.011979
JN226749 HAdV type 20	FJ824826 HAdV type 28	0.00795928
KF528688 HAdV type 21	FJ824826 HAdV type 28	0.388667
FJ619037 HAdV type 22	FJ824826 HAdV type 28	0.00391211
JN226750 HAdV type 23	FJ824826 HAdV type 28	0
JN226751 HAdV type 24	FJ824826 HAdV type 28	0.00795928
JN226752 HAdV type 25	FJ824826 HAdV type 28	0.00795928
EF153474 HAdV type 26	FJ824826 HAdV type 28	0.011979
JN226753 HAdV type 27	FJ824826 HAdV type 28	0.0206363
WH1 HAdV 2018	JN226754 HAdV type 29	0.195734
WH2 HAdV 2018	JN226754 HAdV type 29	0.220409
WH3 HAdV 2019	JN226754 HAdV type 29	0.253112
WN1 HAdV 2018	JN226754 HAdV type 29	0.232646
LF1 HAdV 2018	JN226754 HAdV type 29	0.219901
KSU1 HAdV 2018	JN226754 HAdV type 29	0.211798
IW HAdV 2018	JN226754 HAdV type 29	0.203662
MN1 HAdV 2018	JN226754 HAdV type 29	0.229416
MN2 HAdV 2019	JN226754 HAdV type 29	0.228993
LF2 HAdV 2018	JN226754 HAdV type 29	0.211798
LF3 HAdV 2018	JN226754 HAdV type 29	0.220278
LF4 HAdV 2018	JN226754 HAdV type 29	0.257718
LF5 HAdV 2019	JN226754 HAdV type 29	0.250902
MN737436 HAdV type 1	JN226754 HAdV type 29	0.290919
MN513342 HAdV type 2	JN226754 HAdV type 29	0.284408
KF268128 HAdV type 3	JN226754 HAdV type 29	0.393507
MN307145 HAdV type 4	JN226754 HAdV type 29	0.163913
AC 000008 HAdV type 5	JN226754 HAdV type 29	0.304679
LC068714 HAdV type 6	JN226754 HAdV type 29	0.304679
AY594255 HAdV type 7	JN226754 HAdV type 29	0.406316
AB448769 HAdV type 8	JN226754 HAdV type 29	0.0204171
NC 010956 HAdV type 9	JN226754 HAdV type 29	0.00391211
JN226746 HAdV type 10	JN226754 HAdV type 29	0.00391211
FJ597732 HAdV type 11	JN226754 HAdV type 29	0.357789
X73487 HAdV type 12	JN226754 HAdV type 29	0.310728
JN226747 HAdV type 13	JN226754 HAdV type 29	0.00389269
JX892927 HAdV type 14	JN226754 HAdV type 29	0.36055
AB562586 HAdV type 15	JN226754 HAdV type 29	0.00783555
JN860680 HAdV type 16	JN226754 HAdV type 29	0.3266
HQ910407 HAdV type 17	JN226754 HAdV type 29	0.0119782
GU191019 HAdV type 18	JN226754 HAdV type 29	0.498197
JQ326209 HAdV type 19	JN226754 HAdV type 29	0
JN226749 HAdV type 20	JN226754 HAdV type 29	0.0119304
KF528688 HAdV type 21	JN226754 HAdV type 29	0.418141
FJ619037 HAdV type 22	JN226754 HAdV type 29	0.00786623
JN226750 HAdV type 23	JN226754 HAdV type 29	0.011979
JN226751 HAdV type 24	JN226754 HAdV type 29	0.0119775
JN226752 HAdV type 25	JN226754 HAdV type 29	0.0119775
EF153474 HAdV type 26	JN226754 HAdV type 29	0
JN226753 HAdV type 27	JN226754 HAdV type 29	0.0248915
FJ824826 HAdV type 28	JN226754 HAdV type 29	0.011979
WH1 HAdV 2018	DQ149628 HAdV type 30	0.194894
WH2 HAdV 2018	DQ149628 HAdV type 30	0.219764
WH3 HAdV 2019	DQ149628 HAdV type 30	0.252014
WN1 HAdV 2018	DQ149628 HAdV type 30	0.231665
LF1 HAdV 2018	DQ149628 HAdV type 30	0.219303
KSU1 HAdV 2018	DQ149628 HAdV type 30	0.211099
IW HAdV 2018	DQ149628 HAdV type 30	0.20289
MN1 HAdV 2018	DQ149628 HAdV type 30	0.228817
MN2 HAdV 2019	DQ149628 HAdV type 30	0.228432
LF2 HAdV 2018	DQ149628 HAdV type 30	0.211099
LF3 HAdV 2018	DQ149628 HAdV type 30	0.219645
LF4 HAdV 2018	DQ149628 HAdV type 30	0.257208
LF5 HAdV 2019	DQ149628 HAdV type 30	0.250028
MN737436 HAdV type 1	DQ149628 HAdV type 30	0.296398
MN513342 HAdV type 2	DQ149628 HAdV type 30	0.276284
KF268128 HAdV type 3	DQ149628 HAdV type 30	0.380495
MN307145 HAdV type 4	DQ149628 HAdV type 30	0.164757
AC 000008 HAdV type 5	DQ149628 HAdV type 30	0.296398
LC068714 HAdV type 6	DQ149628 HAdV type 30	0.296398
AY594255 HAdV type 7	DQ149628 HAdV type 30	0.392927
AB448769 HAdV type 8	DQ149628 HAdV type 30	0.0206391
NC 010956 HAdV type 9	DQ149628 HAdV type 30	0.00389262
JN226746 HAdV type 10	DQ149628 HAdV type 30	0.00389262
FJ597732 HAdV type 11	DQ149628 HAdV type 30	0.36034
X73487 HAdV type 12	DQ149628 HAdV type 30	0.323553
JN226747 HAdV type 13	DQ149628 HAdV type 30	0.00391244
JX892927 HAdV type 14	DQ149628 HAdV type 30	0.363485
AB562586 HAdV type 15	DQ149628 HAdV type 30	0.016094
JN860680 HAdV type 16	DQ149628 HAdV type 30	0.317179
HQ910407 HAdV type 17	DQ149628 HAdV type 30	0.0121494
GU191019 HAdV type 18	DQ149628 HAdV type 30	0.513317
JQ326209 HAdV type 19	DQ149628 HAdV type 30	0.00786643
JN226749 HAdV type 20	DQ149628 HAdV type 30	0.0204171
KF528688 HAdV type 21	DQ149628 HAdV type 30	0.431797
FJ619037 HAdV type 22	DQ149628 HAdV type 30	0.016094
JN226750 HAdV type 23	DQ149628 HAdV type 30	0.0204206
JN226751 HAdV type 24	DQ149628 HAdV type 30	0.0204171
JN226752 HAdV type 25	DQ149628 HAdV type 30	0.0119163
EF153474 HAdV type 26	DQ149628 HAdV type 30	0.00786643
JN226753 HAdV type 27	DQ149628 HAdV type 30	0.0251978
FJ824826 HAdV type 28	DQ149628 HAdV type 30	0.0204206
JN226754 HAdV type 29	DQ149628 HAdV type 30	0.00786643
WH1 HAdV 2018	MG872324 HAdV type 31	0.424659
WH2 HAdV 2018	MG872324 HAdV type 31	0.466005
WH3 HAdV 2019	MG872324 HAdV type 31	0.497969
WN1 HAdV 2018	MG872324 HAdV type 31	0.462343
LF1 HAdV 2018	MG872324 HAdV type 31	0.437244
KSU1 HAdV 2018	MG872324 HAdV type 31	0.39933
IW HAdV 2018	MG872324 HAdV type 31	0.411824
MN1 HAdV 2018	MG872324 HAdV type 31	0.516093
MN2 HAdV 2019	MG872324 HAdV type 31	0.452055
LF2 HAdV 2018	MG872324 HAdV type 31	0.424659
LF3 HAdV 2018	MG872324 HAdV type 31	0.43816
LF4 HAdV 2018	MG872324 HAdV type 31	0.491591
LF5 HAdV 2019	MG872324 HAdV type 31	0.513776
MN737436 HAdV type 1	MG872324 HAdV type 31	0.41701
MN513342 HAdV type 2	MG872324 HAdV type 31	0.537125
KF268128 HAdV type 3	MG872324 HAdV type 31	0.474294
MN307145 HAdV type 4	MG872324 HAdV type 31	0.503608
AC 000008 HAdV type 5	MG872324 HAdV type 31	0.537125
LC068714 HAdV type 6	MG872324 HAdV type 31	0.537125
AY594255 HAdV type 7	MG872324 HAdV type 31	0.459458
AB448769 HAdV type 8	MG872324 HAdV type 31	0.348508
NC 010956 HAdV type 9	MG872324 HAdV type 31	0.363485
JN226746 HAdV type 10	MG872324 HAdV type 31	0.363485
FJ597732 HAdV type 11	MG872324 HAdV type 31	0.560846
X73487 HAdV type 12	MG872324 HAdV type 31	0.121153
JN226747 HAdV type 13	MG872324 HAdV type 31	0.376134
JX892927 HAdV type 14	MG872324 HAdV type 31	0.531444
AB562586 HAdV type 15	MG872324 HAdV type 31	0.335079
JN860680 HAdV type 16	MG872324 HAdV type 31	0.574799
HQ910407 HAdV type 17	MG872324 HAdV type 31	0.346116
GU191019 HAdV type 18	MG872324 HAdV type 31	0.186961
JQ326209 HAdV type 19	MG872324 HAdV type 31	0.363717
JN226749 HAdV type 20	MG872324 HAdV type 31	0.321189
KF528688 HAdV type 21	MG872324 HAdV type 31	0.460601
FJ619037 HAdV type 22	MG872324 HAdV type 31	0.337203
JN226750 HAdV type 23	MG872324 HAdV type 31	0.351886
JN226751 HAdV type 24	MG872324 HAdV type 31	0.323199
JN226752 HAdV type 25	MG872324 HAdV type 31	0.337007
EF153474 HAdV type 26	MG872324 HAdV type 31	0.361371
JN226753 HAdV type 27	MG872324 HAdV type 31	0.320747
FJ824826 HAdV type 28	MG872324 HAdV type 31	0.351886
JN226754 HAdV type 29	MG872324 HAdV type 31	0.361371
DQ149628 HAdV type 30	MG872324 HAdV type 31	0.375888
WH1 HAdV 2018	DQ149629 HAdV type 32	0.202679
WH2 HAdV 2018	DQ149629 HAdV type 32	0.228188
WH3 HAdV 2019	DQ149629 HAdV type 32	0.261003
WN1 HAdV 2018	DQ149629 HAdV type 32	0.240229
LF1 HAdV 2018	DQ149629 HAdV type 32	0.227729
KSU1 HAdV 2018	DQ149629 HAdV type 32	0.219303
IW HAdV 2018	DQ149629 HAdV type 32	0.210881
MN1 HAdV 2018	DQ149629 HAdV type 32	0.237468
MN2 HAdV 2019	DQ149629 HAdV type 32	0.237084
LF2 HAdV 2018	DQ149629 HAdV type 32	0.219303
LF3 HAdV 2018	DQ149629 HAdV type 32	0.228069
LF4 HAdV 2018	DQ149629 HAdV type 32	0.266539
LF5 HAdV 2019	DQ149629 HAdV type 32	0.259057
MN737436 HAdV type 1	DQ149629 HAdV type 32	0.314322
MN513342 HAdV type 2	DQ149629 HAdV type 32	0.292181
KF268128 HAdV type 3	DQ149629 HAdV type 32	0.353481
MN307145 HAdV type 4	DQ149629 HAdV type 32	0.172573
AC 000008 HAdV type 5	DQ149629 HAdV type 32	0.314322
LC068714 HAdV type 6	DQ149629 HAdV type 32	0.314322
AY594255 HAdV type 7	DQ149629 HAdV type 32	0.365313
AB448769 HAdV type 8	DQ149629 HAdV type 32	0.0164785
NC 010956 HAdV type 9	DQ149629 HAdV type 32	0.0160924
JN226746 HAdV type 10	DQ149629 HAdV type 32	0.0160924
FJ597732 HAdV type 11	DQ149629 HAdV type 32	0.357413
X73487 HAdV type 12	DQ149629 HAdV type 32	0.286971
JN226747 HAdV type 13	DQ149629 HAdV type 32	0.0162347
JX892927 HAdV type 14	DQ149629 HAdV type 32	0.345744
AB562586 HAdV type 15	DQ149629 HAdV type 32	0.0119768
JN860680 HAdV type 16	DQ149629 HAdV type 32	0.318214
HQ910407 HAdV type 17	DQ149629 HAdV type 32	0.0251978
GU191019 HAdV type 18	DQ149629 HAdV type 32	0.456003
JQ326209 HAdV type 19	DQ149629 HAdV type 32	0.0204171
JN226749 HAdV type 20	DQ149629 HAdV type 32	0.01623
KF528688 HAdV type 21	DQ149629 HAdV type 32	0.434862
FJ619037 HAdV type 22	DQ149629 HAdV type 32	0.0119768
JN226750 HAdV type 23	DQ149629 HAdV type 32	0.0162331
JN226751 HAdV type 24	DQ149629 HAdV type 32	0.01623
JN226752 HAdV type 25	DQ149629 HAdV type 32	0.00786565
EF153474 HAdV type 26	DQ149629 HAdV type 32	0.0204171
JN226753 HAdV type 27	DQ149629 HAdV type 32	0.0209611
FJ824826 HAdV type 28	DQ149629 HAdV type 32	0.0162331
JN226754 HAdV type 29	DQ149629 HAdV type 32	0.0204171
DQ149628 HAdV type 30	DQ149629 HAdV type 32	0.0119775
MG872324 HAdV type 31	DQ149629 HAdV type 32	0.334402
WH1 HAdV 2018	DQ149630 HAdV type 33	0.204768
WH2 HAdV 2018	DQ149630 HAdV type 33	0.230274
WH3 HAdV 2019	DQ149630 HAdV type 33	0.263885
WN1 HAdV 2018	DQ149630 HAdV type 33	0.242789
LF1 HAdV 2018	DQ149630 HAdV type 33	0.229748
KSU1 HAdV 2018	DQ149630 HAdV type 33	0.22137
IW HAdV 2018	DQ149630 HAdV type 33	0.21296
MN1 HAdV 2018	DQ149630 HAdV type 33	0.239591
MN2 HAdV 2019	DQ149630 HAdV type 33	0.239153
LF2 HAdV 2018	DQ149630 HAdV type 33	0.22137
LF3 HAdV 2018	DQ149630 HAdV type 33	0.230138
LF4 HAdV 2018	DQ149630 HAdV type 33	0.268804
LF5 HAdV 2019	DQ149630 HAdV type 33	0.261671
MN737436 HAdV type 1	DQ149630 HAdV type 33	0.302788
MN513342 HAdV type 2	DQ149630 HAdV type 33	0.296196
KF268128 HAdV type 3	DQ149630 HAdV type 33	0.395521
MN307145 HAdV type 4	DQ149630 HAdV type 33	0.172514
AC 000008 HAdV type 5	DQ149630 HAdV type 33	0.316958
LC068714 HAdV type 6	DQ149630 HAdV type 33	0.316958
AY594255 HAdV type 7	DQ149630 HAdV type 33	0.408218
AB448769 HAdV type 8	DQ149630 HAdV type 33	0.0247032
NC 010956 HAdV type 9	DQ149630 HAdV type 33	0.00786623
JN226746 HAdV type 10	DQ149630 HAdV type 33	0.00786623
FJ597732 HAdV type 11	DQ149630 HAdV type 33	0.369999
X73487 HAdV type 12	DQ149630 HAdV type 33	0.323553
JN226747 HAdV type 13	DQ149630 HAdV type 33	0.00788053
JX892927 HAdV type 14	DQ149630 HAdV type 33	0.372733
AB562586 HAdV type 15	DQ149630 HAdV type 33	0.0119166
JN860680 HAdV type 16	DQ149630 HAdV type 33	0.340454
HQ910407 HAdV type 17	DQ149630 HAdV type 33	0.016094
GU191019 HAdV type 18	DQ149630 HAdV type 33	0.491575
JQ326209 HAdV type 19	DQ149630 HAdV type 33	0.00389265
JN226749 HAdV type 20	DQ149630 HAdV type 33	0.0160932
KF528688 HAdV type 21	DQ149630 HAdV type 33	0.431797
FJ619037 HAdV type 22	DQ149630 HAdV type 33	0.0119166
JN226750 HAdV type 23	DQ149630 HAdV type 33	0.0160949
JN226751 HAdV type 24	DQ149630 HAdV type 33	0.0160932
JN226752 HAdV type 25	DQ149630 HAdV type 33	0.0160932
EF153474 HAdV type 26	DQ149630 HAdV type 33	0.00389265
JN226753 HAdV type 27	DQ149630 HAdV type 33	0.0292501
FJ824826 HAdV type 28	DQ149630 HAdV type 33	0.0160949
JN226754 HAdV type 29	DQ149630 HAdV type 33	0.00389265
DQ149628 HAdV type 30	DQ149630 HAdV type 33	0.0119169
MG872324 HAdV type 31	DQ149630 HAdV type 33	0.375888
DQ149629 HAdV type 32	DQ149630 HAdV type 33	0.0247032
WH1 HAdV 2018	AY737797 HAdV type 34	0.497067
WH2 HAdV 2018	AY737797 HAdV type 34	0.54496
WH3 HAdV 2019	AY737797 HAdV type 34	0.580494
WN1 HAdV 2018	AY737797 HAdV type 34	0.539764
LF1 HAdV 2018	AY737797 HAdV type 34	0.490919
KSU1 HAdV 2018	AY737797 HAdV type 34	0.497067
IW HAdV 2018	AY737797 HAdV type 34	0.48222
MN1 HAdV 2018	AY737797 HAdV type 34	0.552488
MN2 HAdV 2019	AY737797 HAdV type 34	0.528756
LF2 HAdV 2018	AY737797 HAdV type 34	0.497067
LF3 HAdV 2018	AY737797 HAdV type 34	0.512673
LF4 HAdV 2018	AY737797 HAdV type 34	0.57361
LF5 HAdV 2019	AY737797 HAdV type 34	0.609146
MN737436 HAdV type 1	AY737797 HAdV type 34	0.681155
MN513342 HAdV type 2	AY737797 HAdV type 34	0.626629
KF268128 HAdV type 3	AY737797 HAdV type 34	0.23257
MN307145 HAdV type 4	AY737797 HAdV type 34	0.231975
AC 000008 HAdV type 5	AY737797 HAdV type 34	0.615778
LC068714 HAdV type 6	AY737797 HAdV type 34	0.615778
AY594255 HAdV type 7	AY737797 HAdV type 34	0.234847
AB448769 HAdV type 8	AY737797 HAdV type 34	0.390441
NC 010956 HAdV type 9	AY737797 HAdV type 34	0.40714
JN226746 HAdV type 10	AY737797 HAdV type 34	0.40714
FJ597732 HAdV type 11	AY737797 HAdV type 34	0.0119554
X73487 HAdV type 12	AY737797 HAdV type 34	0.530949
JN226747 HAdV type 13	AY737797 HAdV type 34	0.378689
JX892927 HAdV type 14	AY737797 HAdV type 34	0.0163978
AB562586 HAdV type 15	AY737797 HAdV type 34	0.403526
JN860680 HAdV type 16	AY737797 HAdV type 34	0.233061
HQ910407 HAdV type 17	AY737797 HAdV type 34	0.378202
GU191019 HAdV type 18	AY737797 HAdV type 34	0.575467
JQ326209 HAdV type 19	AY737797 HAdV type 34	0.390932
JN226749 HAdV type 20	AY737797 HAdV type 34	0.420074
KF528688 HAdV type 21	AY737797 HAdV type 34	0.223899
FJ619037 HAdV type 22	AY737797 HAdV type 34	0.403526
JN226750 HAdV type 23	AY737797 HAdV type 34	0.420639
JN226751 HAdV type 24	AY737797 HAdV type 34	0.420074
JN226752 HAdV type 25	AY737797 HAdV type 34	0.420074
EF153474 HAdV type 26	AY737797 HAdV type 34	0.390932
JN226753 HAdV type 27	AY737797 HAdV type 34	0.423783
FJ824826 HAdV type 28	AY737797 HAdV type 34	0.420639
JN226754 HAdV type 29	AY737797 HAdV type 34	0.390932
DQ149628 HAdV type 30	AY737797 HAdV type 34	0.394565
MG872324 HAdV type 31	AY737797 HAdV type 34	0.553586
DQ149629 HAdV type 32	AY737797 HAdV type 34	0.390441
DQ149630 HAdV type 33	AY737797 HAdV type 34	0.403783
WH1 HAdV 2018	AC 000019 HAdV type 35	0.4776
WH2 HAdV 2018	AC 000019 HAdV type 35	0.52408
WH3 HAdV 2019	AC 000019 HAdV type 35	0.557606
WN1 HAdV 2018	AC 000019 HAdV type 35	0.518435
LF1 HAdV 2018	AC 000019 HAdV type 35	0.471881
KSU1 HAdV 2018	AC 000019 HAdV type 35	0.4776
IW HAdV 2018	AC 000019 HAdV type 35	0.463196
MN1 HAdV 2018	AC 000019 HAdV type 35	0.531115
MN2 HAdV 2019	AC 000019 HAdV type 35	0.508359
LF2 HAdV 2018	AC 000019 HAdV type 35	0.4776
LF3 HAdV 2018	AC 000019 HAdV type 35	0.492748
LF4 HAdV 2018	AC 000019 HAdV type 35	0.551242
LF5 HAdV 2019	AC 000019 HAdV type 35	0.585673
MN737436 HAdV type 1	AC 000019 HAdV type 35	0.654666
MN513342 HAdV type 2	AC 000019 HAdV type 35	0.602582
KF268128 HAdV type 3	AC 000019 HAdV type 35	0.222018
MN307145 HAdV type 4	AC 000019 HAdV type 35	0.221583
AC 000008 HAdV type 5	AC 000019 HAdV type 35	0.591753
LC068714 HAdV type 6	AC 000019 HAdV type 35	0.591753
AY594255 HAdV type 7	AC 000019 HAdV type 35	0.224084
AB448769 HAdV type 8	AC 000019 HAdV type 35	0.345928
NC 010956 HAdV type 9	AC 000019 HAdV type 35	0.36055
JN226746 HAdV type 10	AC 000019 HAdV type 35	0.36055
FJ597732 HAdV type 11	AC 000019 HAdV type 35	0.00785996
X73487 HAdV type 12	AC 000019 HAdV type 35	0.554424
JN226747 HAdV type 13	AC 000019 HAdV type 35	0.33496
JX892927 HAdV type 14	AC 000019 HAdV type 35	0.00390712
AB562586 HAdV type 15	AC 000019 HAdV type 35	0.357984
JN860680 HAdV type 16	AC 000019 HAdV type 35	0.20221
HQ910407 HAdV type 17	AC 000019 HAdV type 35	0.334583
GU191019 HAdV type 18	AC 000019 HAdV type 35	0.552428
JQ326209 HAdV type 19	AC 000019 HAdV type 35	0.346308
JN226749 HAdV type 20	AC 000019 HAdV type 35	0.372515
KF528688 HAdV type 21	AC 000019 HAdV type 35	0.192502
FJ619037 HAdV type 22	AC 000019 HAdV type 35	0.357984
JN226750 HAdV type 23	AC 000019 HAdV type 35	0.372956
JN226751 HAdV type 24	AC 000019 HAdV type 35	0.372515
JN226752 HAdV type 25	AC 000019 HAdV type 35	0.372515
EF153474 HAdV type 26	AC 000019 HAdV type 35	0.346308
JN226753 HAdV type 27	AC 000019 HAdV type 35	0.375185
FJ824826 HAdV type 28	AC 000019 HAdV type 35	0.372956
JN226754 HAdV type 29	AC 000019 HAdV type 35	0.346308
DQ149628 HAdV type 30	AC 000019 HAdV type 35	0.348919
MG872324 HAdV type 31	AC 000019 HAdV type 35	0.531708
DQ149629 HAdV type 32	AC 000019 HAdV type 35	0.345928
DQ149630 HAdV type 33	AC 000019 HAdV type 35	0.358183
AY737797 HAdV type 34	AC 000019 HAdV type 35	0.0121011
WH1 HAdV 2018	GQ384080 HAdV type 36	0.204768
WH2 HAdV 2018	GQ384080 HAdV type 36	0.230274
WH3 HAdV 2019	GQ384080 HAdV type 36	0.263885
WN1 HAdV 2018	GQ384080 HAdV type 36	0.242789
LF1 HAdV 2018	GQ384080 HAdV type 36	0.229748
KSU1 HAdV 2018	GQ384080 HAdV type 36	0.22137
IW HAdV 2018	GQ384080 HAdV type 36	0.21296
MN1 HAdV 2018	GQ384080 HAdV type 36	0.239591
MN2 HAdV 2019	GQ384080 HAdV type 36	0.239153
LF2 HAdV 2018	GQ384080 HAdV type 36	0.22137
LF3 HAdV 2018	GQ384080 HAdV type 36	0.230138
LF4 HAdV 2018	GQ384080 HAdV type 36	0.268804
LF5 HAdV 2019	GQ384080 HAdV type 36	0.261671
MN737436 HAdV type 1	GQ384080 HAdV type 36	0.310603
MN513342 HAdV type 2	GQ384080 HAdV type 36	0.289241
KF268128 HAdV type 3	GQ384080 HAdV type 36	0.411243
MN307145 HAdV type 4	GQ384080 HAdV type 36	0.172514
AC 000008 HAdV type 5	GQ384080 HAdV type 36	0.310603
LC068714 HAdV type 6	GQ384080 HAdV type 36	0.310603
AY594255 HAdV type 7	GQ384080 HAdV type 36	0.424218
AB448769 HAdV type 8	GQ384080 HAdV type 36	0.0206391
NC 010956 HAdV type 9	GQ384080 HAdV type 36	0.0119782
JN226746 HAdV type 10	GQ384080 HAdV type 36	0.0119782
FJ597732 HAdV type 11	GQ384080 HAdV type 36	0.36034
X73487 HAdV type 12	GQ384080 HAdV type 36	0.3103
JN226747 HAdV type 13	GQ384080 HAdV type 36	0.00391244
JX892927 HAdV type 14	GQ384080 HAdV type 36	0.363485
AB562586 HAdV type 15	GQ384080 HAdV type 36	0.016094
JN860680 HAdV type 16	GQ384080 HAdV type 36	0.329927
HQ910407 HAdV type 17	GQ384080 HAdV type 36	0.0121494
GU191019 HAdV type 18	GQ384080 HAdV type 36	0.470865
JQ326209 HAdV type 19	GQ384080 HAdV type 36	0.00786643
JN226749 HAdV type 20	GQ384080 HAdV type 36	0.0204171
KF528688 HAdV type 21	GQ384080 HAdV type 36	0.414849
FJ619037 HAdV type 22	GQ384080 HAdV type 36	0.016094
JN226750 HAdV type 23	GQ384080 HAdV type 36	0.0204206
JN226751 HAdV type 24	GQ384080 HAdV type 36	0.0204171
JN226752 HAdV type 25	GQ384080 HAdV type 36	0.0204171
EF153474 HAdV type 26	GQ384080 HAdV type 36	0.00786643
JN226753 HAdV type 27	GQ384080 HAdV type 36	0.0251978
FJ824826 HAdV type 28	GQ384080 HAdV type 36	0.0204206
JN226754 HAdV type 29	GQ384080 HAdV type 36	0.00786643
DQ149628 HAdV type 30	GQ384080 HAdV type 36	0.00796061
MG872324 HAdV type 31	GQ384080 HAdV type 36	0.360765
DQ149629 HAdV type 32	GQ384080 HAdV type 36	0.0206391
DQ149630 HAdV type 33	GQ384080 HAdV type 36	0.0119169
AY737797 HAdV type 34	GQ384080 HAdV type 36	0.394565
AC 000019 HAdV type 35	GQ384080 HAdV type 36	0.348919
WH1 HAdV 2018	LC215444 HAdV type 37	0.202679
WH2 HAdV 2018	LC215444 HAdV type 37	0.228188
WH3 HAdV 2019	LC215444 HAdV type 37	0.261003
WN1 HAdV 2018	LC215444 HAdV type 37	0.240229
LF1 HAdV 2018	LC215444 HAdV type 37	0.227729
KSU1 HAdV 2018	LC215444 HAdV type 37	0.219303
IW HAdV 2018	LC215444 HAdV type 37	0.210881
MN1 HAdV 2018	LC215444 HAdV type 37	0.237468
MN2 HAdV 2019	LC215444 HAdV type 37	0.237084
LF2 HAdV 2018	LC215444 HAdV type 37	0.219303
LF3 HAdV 2018	LC215444 HAdV type 37	0.228069
LF4 HAdV 2018	LC215444 HAdV type 37	0.266539
LF5 HAdV 2019	LC215444 HAdV type 37	0.259057
MN737436 HAdV type 1	LC215444 HAdV type 37	0.278971
MN513342 HAdV type 2	LC215444 HAdV type 37	0.298874
KF268128 HAdV type 3	LC215444 HAdV type 37	0.408428
MN307145 HAdV type 4	LC215444 HAdV type 37	0.164663
AC 000008 HAdV type 5	LC215444 HAdV type 37	0.305994
LC068714 HAdV type 6	LC215444 HAdV type 37	0.305994
AY594255 HAdV type 7	LC215444 HAdV type 37	0.421526
AB448769 HAdV type 8	LC215444 HAdV type 37	0.0160916
NC 010956 HAdV type 9	LC215444 HAdV type 37	0.0248915
JN226746 HAdV type 10	LC215444 HAdV type 37	0.0248915
FJ597732 HAdV type 11	LC215444 HAdV type 37	0.413549
X73487 HAdV type 12	LC215444 HAdV type 37	0.299365
JN226747 HAdV type 13	LC215444 HAdV type 37	0.0247051
JX892927 HAdV type 14	LC215444 HAdV type 37	0.40055
AB562586 HAdV type 15	LC215444 HAdV type 37	0.0119768
JN860680 HAdV type 16	LC215444 HAdV type 37	0.315902
HQ910407 HAdV type 17	LC215444 HAdV type 37	0.0247013
GU191019 HAdV type 18	LC215444 HAdV type 37	0.476154
JQ326209 HAdV type 19	LC215444 HAdV type 37	0.0204171
JN226749 HAdV type 20	LC215444 HAdV type 37	0.00786565
KF528688 HAdV type 21	LC215444 HAdV type 37	0.370201
FJ619037 HAdV type 22	LC215444 HAdV type 37	0.0119768
JN226750 HAdV type 23	LC215444 HAdV type 37	0.00786603
JN226751 HAdV type 24	LC215444 HAdV type 37	0.00786565
JN226752 HAdV type 25	LC215444 HAdV type 37	0.01623
EF153474 HAdV type 26	LC215444 HAdV type 37	0.0204171
JN226753 HAdV type 27	LC215444 HAdV type 37	0.0204121
FJ824826 HAdV type 28	LC215444 HAdV type 37	0.00786603
JN226754 HAdV type 29	LC215444 HAdV type 37	0.0204171
DQ149628 HAdV type 30	LC215444 HAdV type 37	0.0292534
MG872324 HAdV type 31	LC215444 HAdV type 37	0.348508
DQ149629 HAdV type 32	LC215444 HAdV type 37	0.0248886
DQ149630 HAdV type 33	LC215444 HAdV type 37	0.0247032
AY737797 HAdV type 34	LC215444 HAdV type 37	0.451665
AC 000019 HAdV type 35	LC215444 HAdV type 37	0.400795
GQ384080 HAdV type 36	LC215444 HAdV type 37	0.0292534
WH1 HAdV 2018	JN226759 HAdV type 38	0.185419
WH2 HAdV 2018	JN226759 HAdV type 38	0.209689
WH3 HAdV 2019	JN226759 HAdV type 38	0.240644
WN1 HAdV 2018	JN226759 HAdV type 38	0.221001
LF1 HAdV 2018	JN226759 HAdV type 38	0.209284
KSU1 HAdV 2018	JN226759 HAdV type 38	0.201248
IW HAdV 2018	JN226759 HAdV type 38	0.193229
MN1 HAdV 2018	JN226759 HAdV type 38	0.218493
MN2 HAdV 2019	JN226759 HAdV type 38	0.218155
LF2 HAdV 2018	JN226759 HAdV type 38	0.201248
LF3 HAdV 2018	JN226759 HAdV type 38	0.209585
LF4 HAdV 2018	JN226759 HAdV type 38	0.2461
LF5 HAdV 2019	JN226759 HAdV type 38	0.238875
MN737436 HAdV type 1	JN226759 HAdV type 38	0.282819
MN513342 HAdV type 2	JN226759 HAdV type 38	0.289241
KF268128 HAdV type 3	JN226759 HAdV type 38	0.395521
MN307145 HAdV type 4	JN226759 HAdV type 38	0.15722
AC 000008 HAdV type 5	JN226759 HAdV type 38	0.296398
LC068714 HAdV type 6	JN226759 HAdV type 38	0.296398
AY594255 HAdV type 7	JN226759 HAdV type 38	0.408218
AB448769 HAdV type 8	JN226759 HAdV type 38	0.0162331
NC 010956 HAdV type 9	JN226759 HAdV type 38	0.0162347
JN226746 HAdV type 10	JN226759 HAdV type 38	0.0162347
FJ597732 HAdV type 11	JN226759 HAdV type 38	0.385048
X73487 HAdV type 12	JN226759 HAdV type 38	0.302042
JN226747 HAdV type 13	JN226759 HAdV type 38	0.0160957
JX892927 HAdV type 14	JN226759 HAdV type 38	0.372733
AB562586 HAdV type 15	JN226759 HAdV type 38	0.00391211
JN860680 HAdV type 16	JN226759 HAdV type 38	0.304974
HQ910407 HAdV type 17	JN226759 HAdV type 38	0.0248975
GU191019 HAdV type 18	JN226759 HAdV type 38	0.483492
JQ326209 HAdV type 19	JN226759 HAdV type 38	0.011979
JN226749 HAdV type 20	JN226759 HAdV type 38	0.00795928
KF528688 HAdV type 21	JN226759 HAdV type 38	0.388667
FJ619037 HAdV type 22	JN226759 HAdV type 38	0.00391211
JN226750 HAdV type 23	JN226759 HAdV type 38	0
JN226751 HAdV type 24	JN226759 HAdV type 38	0.00795928
JN226752 HAdV type 25	JN226759 HAdV type 38	0.00795928
EF153474 HAdV type 26	JN226759 HAdV type 38	0.011979
JN226753 HAdV type 27	JN226759 HAdV type 38	0.0206363
FJ824826 HAdV type 28	JN226759 HAdV type 38	0
JN226754 HAdV type 29	JN226759 HAdV type 38	0.011979
DQ149628 HAdV type 30	JN226759 HAdV type 38	0.0204206
MG872324 HAdV type 31	JN226759 HAdV type 38	0.351886
DQ149629 HAdV type 32	JN226759 HAdV type 38	0.0162331
DQ149630 HAdV type 33	JN226759 HAdV type 38	0.0160949
AY737797 HAdV type 34	JN226759 HAdV type 38	0.420639
AC 000019 HAdV type 35	JN226759 HAdV type 38	0.372956
GQ384080 HAdV type 36	JN226759 HAdV type 38	0.0204206
LC215444 HAdV type 37	JN226759 HAdV type 38	0.00786603
WH1 HAdV 2018	JN226760 HAdV type 39	0.192393
WH2 HAdV 2018	JN226760 HAdV type 39	0.217183
WH3 HAdV 2019	JN226760 HAdV type 39	0.248604
WN1 HAdV 2018	JN226760 HAdV type 39	0.228595
LF1 HAdV 2018	JN226760 HAdV type 39	0.216745
KSU1 HAdV 2018	JN226760 HAdV type 39	0.208551
IW HAdV 2018	JN226760 HAdV type 39	0.200365
MN1 HAdV 2018	JN226760 HAdV type 39	0.226195
MN2 HAdV 2019	JN226760 HAdV type 39	0.22583
LF2 HAdV 2018	JN226760 HAdV type 39	0.208551
LF3 HAdV 2018	JN226760 HAdV type 39	0.21707
LF4 HAdV 2018	JN226760 HAdV type 39	0.254296
LF5 HAdV 2019	JN226760 HAdV type 39	0.246866
MN737436 HAdV type 1	JN226760 HAdV type 39	0.291431
MN513342 HAdV type 2	JN226760 HAdV type 39	0.28484
KF268128 HAdV type 3	JN226760 HAdV type 39	0.425444
MN307145 HAdV type 4	JN226760 HAdV type 39	0.164231
AC 000008 HAdV type 5	JN226760 HAdV type 39	0.291431
LC068714 HAdV type 6	JN226760 HAdV type 39	0.291431
AY594255 HAdV type 7	JN226760 HAdV type 39	0.438794
AB448769 HAdV type 8	JN226760 HAdV type 39	0.0249006
NC 010956 HAdV type 9	JN226760 HAdV type 39	0.0160957
JN226746 HAdV type 10	JN226760 HAdV type 39	0.0160957
FJ597732 HAdV type 11	JN226760 HAdV type 39	0.372956
X73487 HAdV type 12	JN226760 HAdV type 39	0.347131
JN226747 HAdV type 13	JN226760 HAdV type 39	0.00786705
JX892927 HAdV type 14	JN226760 HAdV type 39	0.376134
AB562586 HAdV type 15	JN226760 HAdV type 39	0.0202313
JN860680 HAdV type 16	JN226760 HAdV type 39	0.314531
HQ910407 HAdV type 17	JN226760 HAdV type 39	0.016238
GU191019 HAdV type 18	JN226760 HAdV type 39	0.529875
JQ326209 HAdV type 19	JN226760 HAdV type 39	0.0119175
JN226749 HAdV type 20	JN226760 HAdV type 39	0.0246072
KF528688 HAdV type 21	JN226760 HAdV type 39	0.429114
FJ619037 HAdV type 22	JN226760 HAdV type 39	0.0203127
JN226750 HAdV type 23	JN226760 HAdV type 39	0.0160679
JN226751 HAdV type 24	JN226760 HAdV type 39	0.0247071
JN226752 HAdV type 25	JN226760 HAdV type 39	0.0247071
EF153474 HAdV type 26	JN226760 HAdV type 39	0.0118706
JN226753 HAdV type 27	JN226760 HAdV type 39	0.029537
FJ824826 HAdV type 28	JN226760 HAdV type 39	0.0160679
JN226754 HAdV type 29	JN226760 HAdV type 39	0.0118706
DQ149628 HAdV type 30	JN226760 HAdV type 39	0.0119804
MG872324 HAdV type 31	JN226760 HAdV type 39	0.402462
DQ149629 HAdV type 32	JN226760 HAdV type 39	0.0249006
DQ149630 HAdV type 33	JN226760 HAdV type 39	0.0160679
AY737797 HAdV type 34	JN226760 HAdV type 39	0.407991
AC 000019 HAdV type 35	JN226760 HAdV type 39	0.361211
GQ384080 HAdV type 36	JN226760 HAdV type 39	0.0119804
LC215444 HAdV type 37	JN226760 HAdV type 39	0.0246327
JN226759 HAdV type 38	JN226760 HAdV type 39	0.0160679
WH1 HAdV 2018	KU162869 HAdV type 40	0.0578678
WH2 HAdV 2018	KU162869 HAdV type 40	0.0735414
WH3 HAdV 2019	KU162869 HAdV type 40	0.0798659
WN1 HAdV 2018	KU162869 HAdV type 40	0.0687411
LF1 HAdV 2018	KU162869 HAdV type 40	0.0629447
KSU1 HAdV 2018	KU162869 HAdV type 40	0.0578678
IW HAdV 2018	KU162869 HAdV type 40	0.0529026
MN1 HAdV 2018	KU162869 HAdV type 40	0.0854762
MN2 HAdV 2019	KU162869 HAdV type 40	0.0681893
LF2 HAdV 2018	KU162869 HAdV type 40	0.0578678
LF3 HAdV 2018	KU162869 HAdV type 40	0.0629637
LF4 HAdV 2018	KU162869 HAdV type 40	0.0968283
LF5 HAdV 2019	KU162869 HAdV type 40	0.0968439
MN737436 HAdV type 1	KU162869 HAdV type 40	0.345744
MN513342 HAdV type 2	KU162869 HAdV type 40	0.341686
KF268128 HAdV type 3	KU162869 HAdV type 40	0.364335
MN307145 HAdV type 4	KU162869 HAdV type 40	0.180759
AC 000008 HAdV type 5	KU162869 HAdV type 40	0.407416
LC068714 HAdV type 6	KU162869 HAdV type 40	0.407416
AY594255 HAdV type 7	KU162869 HAdV type 40	0.338492
AB448769 HAdV type 8	KU162869 HAdV type 40	0.176324
NC 010956 HAdV type 9	KU162869 HAdV type 40	0.194999
JN226746 HAdV type 10	KU162869 HAdV type 40	0.194999
FJ597732 HAdV type 11	KU162869 HAdV type 40	0.421709
X73487 HAdV type 12	KU162869 HAdV type 40	0.29851
JN226747 HAdV type 13	KU162869 HAdV type 40	0.19352
JX892927 HAdV type 14	KU162869 HAdV type 40	0.401491
AB562586 HAdV type 15	KU162869 HAdV type 40	0.177899
JN860680 HAdV type 16	KU162869 HAdV type 40	0.322539
HQ910407 HAdV type 17	KU162869 HAdV type 40	0.213084
GU191019 HAdV type 18	KU162869 HAdV type 40	0.578981
JQ326209 HAdV type 19	KU162869 HAdV type 40	0.195106
JN226749 HAdV type 20	KU162869 HAdV type 40	0.187104
KF528688 HAdV type 21	KU162869 HAdV type 40	0.444994
FJ619037 HAdV type 22	KU162869 HAdV type 40	0.177899
JN226750 HAdV type 23	KU162869 HAdV type 40	0.187309
JN226751 HAdV type 24	KU162869 HAdV type 40	0.187104
JN226752 HAdV type 25	KU162869 HAdV type 40	0.17781
EF153474 HAdV type 26	KU162869 HAdV type 40	0.195106
JN226753 HAdV type 27	KU162869 HAdV type 40	0.194791
FJ824826 HAdV type 28	KU162869 HAdV type 40	0.187309
JN226754 HAdV type 29	KU162869 HAdV type 40	0.195106
DQ149628 HAdV type 30	KU162869 HAdV type 40	0.193421
MG872324 HAdV type 31	KU162869 HAdV type 40	0.39039
DQ149629 HAdV type 32	KU162869 HAdV type 40	0.16759
DQ149630 HAdV type 33	KU162869 HAdV type 40	0.203109
AY737797 HAdV type 34	KU162869 HAdV type 40	0.417662
AC 000019 HAdV type 35	KU162869 HAdV type 40	0.401693
GQ384080 HAdV type 36	KU162869 HAdV type 40	0.203109
LC215444 HAdV type 37	KU162869 HAdV type 40	0.204768
JN226759 HAdV type 38	KU162869 HAdV type 40	0.187309
JN226760 HAdV type 39	KU162869 HAdV type 40	0.211563
WH1 HAdV 2018	AB728839 HAdV type 41	0.00783133
WH2 HAdV 2018	AB728839 HAdV type 41	0.020222
WH3 HAdV 2019	AB728839 HAdV type 41	0.0335029
WN1 HAdV 2018	AB728839 HAdV type 41	0.0245605
LF1 HAdV 2018	AB728839 HAdV type 41	0.0202201
KSU1 HAdV 2018	AB728839 HAdV type 41	0.0159919
IW HAdV 2018	AB728839 HAdV type 41	0.011863
MN1 HAdV 2018	AB728839 HAdV type 41	0.0380675
MN2 HAdV 2019	AB728839 HAdV type 41	0.0245554
LF2 HAdV 2018	AB728839 HAdV type 41	0.0159919
LF3 HAdV 2018	AB728839 HAdV type 41	0.0202215
LF4 HAdV 2018	AB728839 HAdV type 41	0.0474863
LF5 HAdV 2019	AB728839 HAdV type 41	0.0380549
MN737436 HAdV type 1	AB728839 HAdV type 41	0.33432
MN513342 HAdV type 2	AB728839 HAdV type 41	0.329578
KF268128 HAdV type 3	AB728839 HAdV type 41	0.452909
MN307145 HAdV type 4	AB728839 HAdV type 41	0.195722
AC 000008 HAdV type 5	AB728839 HAdV type 41	0.395343
LC068714 HAdV type 6	AB728839 HAdV type 41	0.395343
AY594255 HAdV type 7	AB728839 HAdV type 41	0.437995
AB448769 HAdV type 8	AB728839 HAdV type 41	0.201057
NC 010956 HAdV type 9	AB728839 HAdV type 41	0.204651
JN226746 HAdV type 10	AB728839 HAdV type 41	0.204651
FJ597732 HAdV type 11	AB728839 HAdV type 41	0.497388
X73487 HAdV type 12	AB728839 HAdV type 41	0.370292
JN226747 HAdV type 13	AB728839 HAdV type 41	0.202999
JX892927 HAdV type 14	AB728839 HAdV type 41	0.4921
AB562586 HAdV type 15	AB728839 HAdV type 41	0.20169
JN860680 HAdV type 16	AB728839 HAdV type 41	0.333799
HQ910407 HAdV type 17	AB728839 HAdV type 41	0.223324
GU191019 HAdV type 18	AB728839 HAdV type 41	0.659768
JQ326209 HAdV type 19	AB728839 HAdV type 41	0.204768
JN226749 HAdV type 20	AB728839 HAdV type 41	0.211558
KF528688 HAdV type 21	AB728839 HAdV type 41	0.535761
FJ619037 HAdV type 22	AB728839 HAdV type 41	0.202784
JN226750 HAdV type 23	AB728839 HAdV type 41	0.193229
JN226751 HAdV type 24	AB728839 HAdV type 41	0.21272
JN226752 HAdV type 25	AB728839 HAdV type 41	0.202679
EF153474 HAdV type 26	AB728839 HAdV type 41	0.203662
JN226753 HAdV type 27	AB728839 HAdV type 41	0.221001
FJ824826 HAdV type 28	AB728839 HAdV type 41	0.193229
JN226754 HAdV type 29	AB728839 HAdV type 41	0.203662
DQ149628 HAdV type 30	AB728839 HAdV type 41	0.20289
MG872324 HAdV type 31	AB728839 HAdV type 41	0.40175
DQ149629 HAdV type 32	AB728839 HAdV type 41	0.210881
DQ149630 HAdV type 33	AB728839 HAdV type 41	0.21296
AY737797 HAdV type 34	AB728839 HAdV type 41	0.49149
AC 000019 HAdV type 35	AB728839 HAdV type 41	0.472449
GQ384080 HAdV type 36	AB728839 HAdV type 41	0.21296
LC215444 HAdV type 37	AB728839 HAdV type 41	0.210881
JN226759 HAdV type 38	AB728839 HAdV type 41	0.193229
JN226760 HAdV type 39	AB728839 HAdV type 41	0.200365
KU162869 HAdV type 40	AB728839 HAdV type 41	0.0684038
WH1 HAdV 2018	JN226761 HAdV type 42	0.193751
WH2 HAdV 2018	JN226761 HAdV type 42	0.218439
WH3 HAdV 2019	JN226761 HAdV type 42	0.250413
WN1 HAdV 2018	JN226761 HAdV type 42	0.230235
LF1 HAdV 2018	JN226761 HAdV type 42	0.217986
KSU1 HAdV 2018	JN226761 HAdV type 42	0.20984
IW HAdV 2018	JN226761 HAdV type 42	0.20169
MN1 HAdV 2018	JN226761 HAdV type 42	0.227419
MN2 HAdV 2019	JN226761 HAdV type 42	0.227041
LF2 HAdV 2018	JN226761 HAdV type 42	0.20984
LF3 HAdV 2018	JN226761 HAdV type 42	0.218322
LF4 HAdV 2018	JN226761 HAdV type 42	0.255589
LF5 HAdV 2019	JN226761 HAdV type 42	0.248451
MN737436 HAdV type 1	JN226761 HAdV type 42	0.294345
MN513342 HAdV type 2	JN226761 HAdV type 42	0.287288
KF268128 HAdV type 3	JN226761 HAdV type 42	0.380305
MN307145 HAdV type 4	JN226761 HAdV type 42	0.1641
AC 000008 HAdV type 5	JN226761 HAdV type 42	0.308404
LC068714 HAdV type 6	JN226761 HAdV type 42	0.308404
AY594255 HAdV type 7	JN226761 HAdV type 42	0.392742
AB448769 HAdV type 8	JN226761 HAdV type 42	0.0119768
NC 010956 HAdV type 9	JN226761 HAdV type 42	0.0119775
JN226746 HAdV type 10	JN226761 HAdV type 42	0.0119775
FJ597732 HAdV type 11	JN226761 HAdV type 42	0.369801
X73487 HAdV type 12	JN226761 HAdV type 42	0.287448
JN226747 HAdV type 13	JN226761 HAdV type 42	0.0119169
JX892927 HAdV type 14	JN226761 HAdV type 42	0.357789
AB562586 HAdV type 15	JN226761 HAdV type 42	0
JN860680 HAdV type 16	JN226761 HAdV type 42	0.315079
HQ910407 HAdV type 17	JN226761 HAdV type 42	0.0204171
GU191019 HAdV type 18	JN226761 HAdV type 42	0.462356
JQ326209 HAdV type 19	JN226761 HAdV type 42	0.00786623
JN226749 HAdV type 20	JN226761 HAdV type 42	0.00389666
KF528688 HAdV type 21	JN226761 HAdV type 42	0.404593
FJ619037 HAdV type 22	JN226761 HAdV type 42	n/c
JN226750 HAdV type 23	JN226761 HAdV type 42	0.00391211
JN226751 HAdV type 24	JN226761 HAdV type 42	0.00391179
JN226752 HAdV type 25	JN226761 HAdV type 42	0.00391179
EF153474 HAdV type 26	JN226761 HAdV type 42	0.00783555
JN226753 HAdV type 27	JN226761 HAdV type 42	0.01623
FJ824826 HAdV type 28	JN226761 HAdV type 42	0.00391211
JN226754 HAdV type 29	JN226761 HAdV type 42	0.00783555
DQ149628 HAdV type 30	JN226761 HAdV type 42	0.016094
MG872324 HAdV type 31	JN226761 HAdV type 42	0.335079
DQ149629 HAdV type 32	JN226761 HAdV type 42	0.0119768
DQ149630 HAdV type 33	JN226761 HAdV type 42	0.0119166
AY737797 HAdV type 34	JN226761 HAdV type 42	0.403526
AC 000019 HAdV type 35	JN226761 HAdV type 42	0.357984
GQ384080 HAdV type 36	JN226761 HAdV type 42	0.016094
LC215444 HAdV type 37	JN226761 HAdV type 42	0.0119768
JN226759 HAdV type 38	JN226761 HAdV type 42	0.00391211
JN226760 HAdV type 39	JN226761 HAdV type 42	0.0202313
KU162869 HAdV type 40	JN226761 HAdV type 42	0.177899
AB728839 HAdV type 41	JN226761 HAdV type 42	0.20169
WH1 HAdV 2018	KC529648 HAdV type 43	0.183073
WH2 HAdV 2018	KC529648 HAdV type 43	0.207269
WH3 HAdV 2019	KC529648 HAdV type 43	0.237397
WN1 HAdV 2018	KC529648 HAdV type 43	0.218096
LF1 HAdV 2018	KC529648 HAdV type 43	0.206894
KSU1 HAdV 2018	KC529648 HAdV type 43	0.198861
IW HAdV 2018	KC529648 HAdV type 43	0.190862
MN1 HAdV 2018	KC529648 HAdV type 43	0.216032
MN2 HAdV 2019	KC529648 HAdV type 43	0.215719
LF2 HAdV 2018	KC529648 HAdV type 43	0.198861
LF3 HAdV 2018	KC529648 HAdV type 43	0.207172
LF4 HAdV 2018	KC529648 HAdV type 43	0.243363
LF5 HAdV 2019	KC529648 HAdV type 43	0.235879
MN737436 HAdV type 1	KC529648 HAdV type 43	0.285075
MN513342 HAdV type 2	KC529648 HAdV type 43	0.277985
KF268128 HAdV type 3	KC529648 HAdV type 43	0.398185
MN307145 HAdV type 4	KC529648 HAdV type 43	0.156386
AC 000008 HAdV type 5	KC529648 HAdV type 43	0.285075
LC068714 HAdV type 6	KC529648 HAdV type 43	0.285075
AY594255 HAdV type 7	KC529648 HAdV type 43	0.410776
AB448769 HAdV type 8	KC529648 HAdV type 43	0.0121494
NC 010956 HAdV type 9	KC529648 HAdV type 43	0.0204206
JN226746 HAdV type 10	KC529648 HAdV type 43	0.0204206
FJ597732 HAdV type 11	KC529648 HAdV type 43	0.372733
X73487 HAdV type 12	KC529648 HAdV type 43	0.310906
JN226747 HAdV type 13	KC529648 HAdV type 43	0.0119804
JX892927 HAdV type 14	KC529648 HAdV type 43	0.360765
AB562586 HAdV type 15	KC529648 HAdV type 43	0.00783575
JN860680 HAdV type 16	KC529648 HAdV type 43	0.292462
HQ910407 HAdV type 17	KC529648 HAdV type 43	0.020645
GU191019 HAdV type 18	KC529648 HAdV type 43	0.477387
JQ326209 HAdV type 19	KC529648 HAdV type 43	0.0160957
JN226749 HAdV type 20	KC529648 HAdV type 43	0.0119311
KF528688 HAdV type 21	KC529648 HAdV type 43	0.401836
FJ619037 HAdV type 22	KC529648 HAdV type 43	0.00786643
JN226750 HAdV type 23	KC529648 HAdV type 43	0.00389269
JN226751 HAdV type 24	KC529648 HAdV type 43	0.0119782
JN226752 HAdV type 25	KC529648 HAdV type 43	0.0119782
EF153474 HAdV type 26	KC529648 HAdV type 43	0.0160318
JN226753 HAdV type 27	KC529648 HAdV type 43	0.016484
FJ824826 HAdV type 28	KC529648 HAdV type 43	0.00389269
JN226754 HAdV type 29	KC529648 HAdV type 43	0.0160318
DQ149628 HAdV type 30	KC529648 HAdV type 43	0.016238
MG872324 HAdV type 31	KC529648 HAdV type 43	0.361609
DQ149629 HAdV type 32	KC529648 HAdV type 43	0.0121494
DQ149630 HAdV type 33	KC529648 HAdV type 43	0.0203127
AY737797 HAdV type 34	KC529648 HAdV type 43	0.4077
AC 000019 HAdV type 35	KC529648 HAdV type 43	0.360986
GQ384080 HAdV type 36	KC529648 HAdV type 43	0.016238
LC215444 HAdV type 37	KC529648 HAdV type 43	0.0119166
JN226759 HAdV type 38	KC529648 HAdV type 43	0.00389269
JN226760 HAdV type 39	KC529648 HAdV type 43	0.0118709
KU162869 HAdV type 40	KC529648 HAdV type 43	0.1857
AB728839 HAdV type 41	KC529648 HAdV type 43	0.190862
JN226761 HAdV type 42	KC529648 HAdV type 43	0.00783575
WH1 HAdV 2018	JN226763 HAdV type 44	0.196787
WH2 HAdV 2018	JN226763 HAdV type 44	0.221629
WH3 HAdV 2019	JN226763 HAdV type 44	0.254574
WN1 HAdV 2018	JN226763 HAdV type 44	0.233959
LF1 HAdV 2018	JN226763 HAdV type 44	0.221122
KSU1 HAdV 2018	JN226763 HAdV type 44	0.21296
IW HAdV 2018	JN226763 HAdV type 44	0.204768
MN1 HAdV 2018	JN226763 HAdV type 44	0.230697
MN2 HAdV 2019	JN226763 HAdV type 44	0.230274
LF2 HAdV 2018	JN226763 HAdV type 44	0.21296
LF3 HAdV 2018	JN226763 HAdV type 44	0.221498
LF4 HAdV 2018	JN226763 HAdV type 44	0.259211
LF5 HAdV 2019	JN226763 HAdV type 44	0.252344
MN737436 HAdV type 1	JN226763 HAdV type 44	0.292672
MN513342 HAdV type 2	JN226763 HAdV type 44	0.286106
KF268128 HAdV type 3	JN226763 HAdV type 44	0.393507
MN307145 HAdV type 4	JN226763 HAdV type 44	0.164759
AC 000008 HAdV type 5	JN226763 HAdV type 44	0.306542
LC068714 HAdV type 6	JN226763 HAdV type 44	0.306542
AY594255 HAdV type 7	JN226763 HAdV type 44	0.406316
AB448769 HAdV type 8	JN226763 HAdV type 44	0.0204171
NC 010956 HAdV type 9	JN226763 HAdV type 44	0.00391211
JN226746 HAdV type 10	JN226763 HAdV type 44	0.00391211
FJ597732 HAdV type 11	JN226763 HAdV type 44	0.357789
X73487 HAdV type 12	JN226763 HAdV type 44	0.312648
JN226747 HAdV type 13	JN226763 HAdV type 44	0.00389269
JX892927 HAdV type 14	JN226763 HAdV type 44	0.36055
AB562586 HAdV type 15	JN226763 HAdV type 44	0.00786623
JN860680 HAdV type 16	JN226763 HAdV type 44	0.328642
HQ910407 HAdV type 17	JN226763 HAdV type 44	0.0119782
GU191019 HAdV type 18	JN226763 HAdV type 44	0.498197
JQ326209 HAdV type 19	JN226763 HAdV type 44	0
JN226749 HAdV type 20	JN226763 HAdV type 44	0.0119775
KF528688 HAdV type 21	JN226763 HAdV type 44	0.418141
FJ619037 HAdV type 22	JN226763 HAdV type 44	0.00786623
JN226750 HAdV type 23	JN226763 HAdV type 44	0.011979
JN226751 HAdV type 24	JN226763 HAdV type 44	0.0119775
JN226752 HAdV type 25	JN226763 HAdV type 44	0.0119775
EF153474 HAdV type 26	JN226763 HAdV type 44	0
JN226753 HAdV type 27	JN226763 HAdV type 44	0.0248915
FJ824826 HAdV type 28	JN226763 HAdV type 44	0.011979
JN226754 HAdV type 29	JN226763 HAdV type 44	0
DQ149628 HAdV type 30	JN226763 HAdV type 44	0.00786643
MG872324 HAdV type 31	JN226763 HAdV type 44	0.363717
DQ149629 HAdV type 32	JN226763 HAdV type 44	0.0204171
DQ149630 HAdV type 33	JN226763 HAdV type 44	0.00389265
AY737797 HAdV type 34	JN226763 HAdV type 44	0.390932
AC 000019 HAdV type 35	JN226763 HAdV type 44	0.346308
GQ384080 HAdV type 36	JN226763 HAdV type 44	0.00786643
LC215444 HAdV type 37	JN226763 HAdV type 44	0.0204171
JN226759 HAdV type 38	JN226763 HAdV type 44	0.011979
JN226760 HAdV type 39	JN226763 HAdV type 44	0.0119175
KU162869 HAdV type 40	JN226763 HAdV type 44	0.195106
AB728839 HAdV type 41	JN226763 HAdV type 44	0.204768
JN226761 HAdV type 42	JN226763 HAdV type 44	0.00786623
KC529648 HAdV type 43	JN226763 HAdV type 44	0.0160957
WH1 HAdV 2018	JN226764 HAdV type 45	0.204651
WH2 HAdV 2018	JN226764 HAdV type 45	0.230138
WH3 HAdV 2019	JN226764 HAdV type 45	0.263705
WN1 HAdV 2018	JN226764 HAdV type 45	0.242637
LF1 HAdV 2018	JN226764 HAdV type 45	0.229624
KSU1 HAdV 2018	JN226764 HAdV type 45	0.221244
IW HAdV 2018	JN226764 HAdV type 45	0.212839
MN1 HAdV 2018	JN226764 HAdV type 45	0.239442
MN2 HAdV 2019	JN226764 HAdV type 45	0.239013
LF2 HAdV 2018	JN226764 HAdV type 45	0.221244
LF3 HAdV 2018	JN226764 HAdV type 45	0.230006
LF4 HAdV 2018	JN226764 HAdV type 45	0.268644
LF5 HAdV 2019	JN226764 HAdV type 45	0.261499
MN737436 HAdV type 1	JN226764 HAdV type 45	0.289013
MN513342 HAdV type 2	JN226764 HAdV type 45	0.283078
KF268128 HAdV type 3	JN226764 HAdV type 45	0.406713
MN307145 HAdV type 4	JN226764 HAdV type 45	0.172462
AC 000008 HAdV type 5	JN226764 HAdV type 45	0.302532
LC068714 HAdV type 6	JN226764 HAdV type 45	0.302532
AY594255 HAdV type 7	JN226764 HAdV type 45	0.419922
AB448769 HAdV type 8	JN226764 HAdV type 45	0.0247013
NC 010956 HAdV type 9	JN226764 HAdV type 45	0.00786603
JN226746 HAdV type 10	JN226764 HAdV type 45	0.00786603
FJ597732 HAdV type 11	JN226764 HAdV type 45	0.369801
X73487 HAdV type 12	JN226764 HAdV type 45	0.31014
JN226747 HAdV type 13	JN226764 HAdV type 45	0.00788039
JX892927 HAdV type 14	JN226764 HAdV type 45	0.372515
AB562586 HAdV type 15	JN226764 HAdV type 45	0.0119163
JN860680 HAdV type 16	JN226764 HAdV type 45	0.329758
HQ910407 HAdV type 17	JN226764 HAdV type 45	0.0160932
GU191019 HAdV type 18	JN226764 HAdV type 45	0.491151
JQ326209 HAdV type 19	JN226764 HAdV type 45	0.00389262
JN226749 HAdV type 20	JN226764 HAdV type 45	0.0160924
KF528688 HAdV type 21	JN226764 HAdV type 45	0.431494
FJ619037 HAdV type 22	JN226764 HAdV type 45	0.0119163
JN226750 HAdV type 23	JN226764 HAdV type 45	0.016094
JN226751 HAdV type 24	JN226764 HAdV type 45	0.0160924
JN226752 HAdV type 25	JN226764 HAdV type 45	0.0160924
EF153474 HAdV type 26	JN226764 HAdV type 45	0.00389262
JN226753 HAdV type 27	JN226764 HAdV type 45	0.029247
FJ824826 HAdV type 28	JN226764 HAdV type 45	0.016094
JN226754 HAdV type 29	JN226764 HAdV type 45	0.00389262
DQ149628 HAdV type 30	JN226764 HAdV type 45	0.0119166
MG872324 HAdV type 31	JN226764 HAdV type 45	0.366784
DQ149629 HAdV type 32	JN226764 HAdV type 45	0.0247013
DQ149630 HAdV type 33	JN226764 HAdV type 45	0.00788025
AY737797 HAdV type 34	JN226764 HAdV type 45	0.403526
AC 000019 HAdV type 35	JN226764 HAdV type 45	0.357984
GQ384080 HAdV type 36	JN226764 HAdV type 45	0.0119166
LC215444 HAdV type 37	JN226764 HAdV type 45	0.0247013
JN226759 HAdV type 38	JN226764 HAdV type 45	0.016094
JN226760 HAdV type 39	JN226764 HAdV type 45	0.0160674
KU162869 HAdV type 40	JN226764 HAdV type 45	0.202999
AB728839 HAdV type 41	JN226764 HAdV type 45	0.212839
JN226761 HAdV type 42	JN226764 HAdV type 45	0.0119163
KC529648 HAdV type 43	JN226764 HAdV type 45	0.0203116
JN226763 HAdV type 44	JN226764 HAdV type 45	0.00389262
WH1 HAdV 2018	AY875648 HAdV type 46	0.21272
WH2 HAdV 2018	AY875648 HAdV type 46	0.238875
WH3 HAdV 2019	AY875648 HAdV type 46	0.273079
WN1 HAdV 2018	AY875648 HAdV type 46	0.251545
LF1 HAdV 2018	AY875648 HAdV type 46	0.238354
KSU1 HAdV 2018	AY875648 HAdV type 46	0.229748
IW HAdV 2018	AY875648 HAdV type 46	0.221122
MN1 HAdV 2018	AY875648 HAdV type 46	0.248424
MN2 HAdV 2019	AY875648 HAdV type 46	0.247988
LF2 HAdV 2018	AY875648 HAdV type 46	0.229748
LF3 HAdV 2018	AY875648 HAdV type 46	0.238741
LF4 HAdV 2018	AY875648 HAdV type 46	0.278337
LF5 HAdV 2019	AY875648 HAdV type 46	0.2709
MN737436 HAdV type 1	AY875648 HAdV type 46	0.285692
MN513342 HAdV type 2	AY875648 HAdV type 46	0.306122
KF268128 HAdV type 3	AY875648 HAdV type 46	0.405035
MN307145 HAdV type 4	AY875648 HAdV type 46	0.172495
AC 000008 HAdV type 5	AY875648 HAdV type 46	0.312655
LC068714 HAdV type 6	AY875648 HAdV type 46	0.312655
AY594255 HAdV type 7	AY875648 HAdV type 46	0.418383
AB448769 HAdV type 8	AY875648 HAdV type 46	0.0385001
NC 010956 HAdV type 9	AY875648 HAdV type 46	0.0204154
JN226746 HAdV type 10	AY875648 HAdV type 46	0.0204154
FJ597732 HAdV type 11	AY875648 HAdV type 46	0.367505
X73487 HAdV type 12	AY875648 HAdV type 46	0.312305
JN226747 HAdV type 13	AY875648 HAdV type 46	0.0203106
JX892927 HAdV type 14	AY875648 HAdV type 46	0.369801
AB562586 HAdV type 15	AY875648 HAdV type 46	0.0247013
JN860680 HAdV type 16	AY875648 HAdV type 46	0.328329
HQ910407 HAdV type 17	AY875648 HAdV type 46	0.0292501
GU191019 HAdV type 18	AY875648 HAdV type 46	0.497301
JQ326209 HAdV type 19	AY875648 HAdV type 46	0.0160932
JN226749 HAdV type 20	AY875648 HAdV type 46	0.029247
KF528688 HAdV type 21	AY875648 HAdV type 46	0.395738
FJ619037 HAdV type 22	AY875648 HAdV type 46	0.0247013
JN226750 HAdV type 23	AY875648 HAdV type 46	0.0203096
JN226751 HAdV type 24	AY875648 HAdV type 46	0.029247
JN226752 HAdV type 25	AY875648 HAdV type 46	0.029247
EF153474 HAdV type 26	AY875648 HAdV type 46	0.0160932
JN226753 HAdV type 27	AY875648 HAdV type 46	0.0434542
FJ824826 HAdV type 28	AY875648 HAdV type 46	0.0203096
JN226754 HAdV type 29	AY875648 HAdV type 46	0.0160932
DQ149628 HAdV type 30	AY875648 HAdV type 46	0.0247032
MG872324 HAdV type 31	AY875648 HAdV type 46	0.372515
DQ149629 HAdV type 32	AY875648 HAdV type 46	0.0385001
DQ149630 HAdV type 33	AY875648 HAdV type 46	0.0203096
AY737797 HAdV type 34	AY875648 HAdV type 46	0.400078
AC 000019 HAdV type 35	AY875648 HAdV type 46	0.355609
GQ384080 HAdV type 36	AY875648 HAdV type 46	0.0247032
LC215444 HAdV type 37	AY875648 HAdV type 46	0.0204137
JN226759 HAdV type 38	AY875648 HAdV type 46	0.0203096
JN226760 HAdV type 39	AY875648 HAdV type 46	0.0203199
KU162869 HAdV type 40	AY875648 HAdV type 46	0.232083
AB728839 HAdV type 41	AY875648 HAdV type 46	0.204536
JN226761 HAdV type 42	AY875648 HAdV type 46	0.0247013
KC529648 HAdV type 43	AY875648 HAdV type 46	0.0246314
JN226763 HAdV type 44	AY875648 HAdV type 46	0.0160932
JN226764 HAdV type 45	AY875648 HAdV type 46	0.0203086
WH1 HAdV 2018	JN226757 HAdV type 47	0.185419
WH2 HAdV 2018	JN226757 HAdV type 47	0.209689
WH3 HAdV 2019	JN226757 HAdV type 47	0.240644
WN1 HAdV 2018	JN226757 HAdV type 47	0.221001
LF1 HAdV 2018	JN226757 HAdV type 47	0.209284
KSU1 HAdV 2018	JN226757 HAdV type 47	0.201248
IW HAdV 2018	JN226757 HAdV type 47	0.193229
MN1 HAdV 2018	JN226757 HAdV type 47	0.218493
MN2 HAdV 2019	JN226757 HAdV type 47	0.218155
LF2 HAdV 2018	JN226757 HAdV type 47	0.201248
LF3 HAdV 2018	JN226757 HAdV type 47	0.209585
LF4 HAdV 2018	JN226757 HAdV type 47	0.2461
LF5 HAdV 2019	JN226757 HAdV type 47	0.238875
MN737436 HAdV type 1	JN226757 HAdV type 47	0.282819
MN513342 HAdV type 2	JN226757 HAdV type 47	0.289241
KF268128 HAdV type 3	JN226757 HAdV type 47	0.395521
MN307145 HAdV type 4	JN226757 HAdV type 47	0.15722
AC 000008 HAdV type 5	JN226757 HAdV type 47	0.296398
LC068714 HAdV type 6	JN226757 HAdV type 47	0.296398
AY594255 HAdV type 7	JN226757 HAdV type 47	0.408218
AB448769 HAdV type 8	JN226757 HAdV type 47	0.0162331
NC 010956 HAdV type 9	JN226757 HAdV type 47	0.0162347
JN226746 HAdV type 10	JN226757 HAdV type 47	0.0162347
FJ597732 HAdV type 11	JN226757 HAdV type 47	0.385048
X73487 HAdV type 12	JN226757 HAdV type 47	0.302042
JN226747 HAdV type 13	JN226757 HAdV type 47	0.0160957
JX892927 HAdV type 14	JN226757 HAdV type 47	0.372733
AB562586 HAdV type 15	JN226757 HAdV type 47	0.00391211
JN860680 HAdV type 16	JN226757 HAdV type 47	0.304974
HQ910407 HAdV type 17	JN226757 HAdV type 47	0.0248975
GU191019 HAdV type 18	JN226757 HAdV type 47	0.483492
JQ326209 HAdV type 19	JN226757 HAdV type 47	0.011979
JN226749 HAdV type 20	JN226757 HAdV type 47	0.00795928
KF528688 HAdV type 21	JN226757 HAdV type 47	0.388667
FJ619037 HAdV type 22	JN226757 HAdV type 47	0.00391211
JN226750 HAdV type 23	JN226757 HAdV type 47	0
JN226751 HAdV type 24	JN226757 HAdV type 47	0.00795928
JN226752 HAdV type 25	JN226757 HAdV type 47	0.00795928
EF153474 HAdV type 26	JN226757 HAdV type 47	0.011979
JN226753 HAdV type 27	JN226757 HAdV type 47	0.0206363
FJ824826 HAdV type 28	JN226757 HAdV type 47	0
JN226754 HAdV type 29	JN226757 HAdV type 47	0.011979
DQ149628 HAdV type 30	JN226757 HAdV type 47	0.0204206
MG872324 HAdV type 31	JN226757 HAdV type 47	0.351886
DQ149629 HAdV type 32	JN226757 HAdV type 47	0.0162331
DQ149630 HAdV type 33	JN226757 HAdV type 47	0.0160949
AY737797 HAdV type 34	JN226757 HAdV type 47	0.420639
AC 000019 HAdV type 35	JN226757 HAdV type 47	0.372956
GQ384080 HAdV type 36	JN226757 HAdV type 47	0.0204206
LC215444 HAdV type 37	JN226757 HAdV type 47	0.00786603
JN226759 HAdV type 38	JN226757 HAdV type 47	0
JN226760 HAdV type 39	JN226757 HAdV type 47	0.0160679
KU162869 HAdV type 40	JN226757 HAdV type 47	0.187309
AB728839 HAdV type 41	JN226757 HAdV type 47	0.193229
JN226761 HAdV type 42	JN226757 HAdV type 47	0.00391211
KC529648 HAdV type 43	JN226757 HAdV type 47	0.00389269
JN226763 HAdV type 44	JN226757 HAdV type 47	0.011979
JN226764 HAdV type 45	JN226757 HAdV type 47	0.016094
AY875648 HAdV type 46	JN226757 HAdV type 47	0.0203096
WH1 HAdV 2018	EF153473 HAdV type 48	0.196787
WH2 HAdV 2018	EF153473 HAdV type 48	0.221629
WH3 HAdV 2019	EF153473 HAdV type 48	0.254574
WN1 HAdV 2018	EF153473 HAdV type 48	0.233959
LF1 HAdV 2018	EF153473 HAdV type 48	0.221122
KSU1 HAdV 2018	EF153473 HAdV type 48	0.21296
IW HAdV 2018	EF153473 HAdV type 48	0.204768
MN1 HAdV 2018	EF153473 HAdV type 48	0.230697
MN2 HAdV 2019	EF153473 HAdV type 48	0.230274
LF2 HAdV 2018	EF153473 HAdV type 48	0.21296
LF3 HAdV 2018	EF153473 HAdV type 48	0.221498
LF4 HAdV 2018	EF153473 HAdV type 48	0.259211
LF5 HAdV 2019	EF153473 HAdV type 48	0.252344
MN737436 HAdV type 1	EF153473 HAdV type 48	0.292672
MN513342 HAdV type 2	EF153473 HAdV type 48	0.286106
KF268128 HAdV type 3	EF153473 HAdV type 48	0.393507
MN307145 HAdV type 4	EF153473 HAdV type 48	0.164759
AC 000008 HAdV type 5	EF153473 HAdV type 48	0.306542
LC068714 HAdV type 6	EF153473 HAdV type 48	0.306542
AY594255 HAdV type 7	EF153473 HAdV type 48	0.406316
AB448769 HAdV type 8	EF153473 HAdV type 48	0.0204171
NC 010956 HAdV type 9	EF153473 HAdV type 48	0.00391211
JN226746 HAdV type 10	EF153473 HAdV type 48	0.00391211
FJ597732 HAdV type 11	EF153473 HAdV type 48	0.357789
X73487 HAdV type 12	EF153473 HAdV type 48	0.312648
JN226747 HAdV type 13	EF153473 HAdV type 48	0.00389269
JX892927 HAdV type 14	EF153473 HAdV type 48	0.36055
AB562586 HAdV type 15	EF153473 HAdV type 48	0.00786623
JN860680 HAdV type 16	EF153473 HAdV type 48	0.328642
HQ910407 HAdV type 17	EF153473 HAdV type 48	0.0119782
GU191019 HAdV type 18	EF153473 HAdV type 48	0.498197
JQ326209 HAdV type 19	EF153473 HAdV type 48	0
JN226749 HAdV type 20	EF153473 HAdV type 48	0.0119775
KF528688 HAdV type 21	EF153473 HAdV type 48	0.418141
FJ619037 HAdV type 22	EF153473 HAdV type 48	0.00786623
JN226750 HAdV type 23	EF153473 HAdV type 48	0.011979
JN226751 HAdV type 24	EF153473 HAdV type 48	0.0119775
JN226752 HAdV type 25	EF153473 HAdV type 48	0.0119775
EF153474 HAdV type 26	EF153473 HAdV type 48	0
JN226753 HAdV type 27	EF153473 HAdV type 48	0.0248915
FJ824826 HAdV type 28	EF153473 HAdV type 48	0.011979
JN226754 HAdV type 29	EF153473 HAdV type 48	0
DQ149628 HAdV type 30	EF153473 HAdV type 48	0.00786643
MG872324 HAdV type 31	EF153473 HAdV type 48	0.363717
DQ149629 HAdV type 32	EF153473 HAdV type 48	0.0204171
DQ149630 HAdV type 33	EF153473 HAdV type 48	0.00389265
AY737797 HAdV type 34	EF153473 HAdV type 48	0.390932
AC 000019 HAdV type 35	EF153473 HAdV type 48	0.346308
GQ384080 HAdV type 36	EF153473 HAdV type 48	0.00786643
LC215444 HAdV type 37	EF153473 HAdV type 48	0.0204171
JN226759 HAdV type 38	EF153473 HAdV type 48	0.011979
JN226760 HAdV type 39	EF153473 HAdV type 48	0.0119175
KU162869 HAdV type 40	EF153473 HAdV type 48	0.195106
AB728839 HAdV type 41	EF153473 HAdV type 48	0.204768
JN226761 HAdV type 42	EF153473 HAdV type 48	0.00786623
KC529648 HAdV type 43	EF153473 HAdV type 48	0.0160957
JN226763 HAdV type 44	EF153473 HAdV type 48	0
JN226764 HAdV type 45	EF153473 HAdV type 48	0.00389262
AY875648 HAdV type 46	EF153473 HAdV type 48	0.0160932
JN226757 HAdV type 47	EF153473 HAdV type 48	0.011979
WH1 HAdV 2018	DQ393829 HAdV type 49	0.194791
WH2 HAdV 2018	DQ393829 HAdV type 49	0.219645
WH3 HAdV 2019	DQ393829 HAdV type 49	0.251854
WN1 HAdV 2018	DQ393829 HAdV type 49	0.231531
LF1 HAdV 2018	DQ393829 HAdV type 49	0.219193
KSU1 HAdV 2018	DQ393829 HAdV type 49	0.210989
IW HAdV 2018	DQ393829 HAdV type 49	0.202784
MN1 HAdV 2018	DQ393829 HAdV type 49	0.228686
MN2 HAdV 2019	DQ393829 HAdV type 49	0.228309
LF2 HAdV 2018	DQ393829 HAdV type 49	0.210989
LF3 HAdV 2018	DQ393829 HAdV type 49	0.219529
LF4 HAdV 2018	DQ393829 HAdV type 49	0.257067
LF5 HAdV 2019	DQ393829 HAdV type 49	0.249875
MN737436 HAdV type 1	DQ393829 HAdV type 49	0.296129
MN513342 HAdV type 2	DQ393829 HAdV type 49	0.289013
KF268128 HAdV type 3	DQ393829 HAdV type 49	0.380305
MN307145 HAdV type 4	DQ393829 HAdV type 49	0.164946
AC 000008 HAdV type 5	DQ393829 HAdV type 49	0.310302
LC068714 HAdV type 6	DQ393829 HAdV type 49	0.310302
AY594255 HAdV type 7	DQ393829 HAdV type 49	0.392742
AB448769 HAdV type 8	DQ393829 HAdV type 49	0.0119768
NC 010956 HAdV type 9	DQ393829 HAdV type 49	0.0119775
JN226746 HAdV type 10	DQ393829 HAdV type 49	0.0119775
FJ597732 HAdV type 11	DQ393829 HAdV type 49	0.369801
X73487 HAdV type 12	DQ393829 HAdV type 49	0.289184
JN226747 HAdV type 13	DQ393829 HAdV type 49	0.0119169
JX892927 HAdV type 14	DQ393829 HAdV type 49	0.357789
AB562586 HAdV type 15	DQ393829 HAdV type 49	n/c
JN860680 HAdV type 16	DQ393829 HAdV type 49	0.317027
HQ910407 HAdV type 17	DQ393829 HAdV type 49	0.0204171
GU191019 HAdV type 18	DQ393829 HAdV type 49	0.462356
JQ326209 HAdV type 19	DQ393829 HAdV type 49	0.00786623
JN226749 HAdV type 20	DQ393829 HAdV type 49	0.00391179
KF528688 HAdV type 21	DQ393829 HAdV type 49	0.404593
FJ619037 HAdV type 22	DQ393829 HAdV type 49	n/c
JN226750 HAdV type 23	DQ393829 HAdV type 49	0.00391211
JN226751 HAdV type 24	DQ393829 HAdV type 49	0.00391179
JN226752 HAdV type 25	DQ393829 HAdV type 49	0.00391179
EF153474 HAdV type 26	DQ393829 HAdV type 49	0.00786623
JN226753 HAdV type 27	DQ393829 HAdV type 49	0.01623
FJ824826 HAdV type 28	DQ393829 HAdV type 49	0.00391211
JN226754 HAdV type 29	DQ393829 HAdV type 49	0.00786623
DQ149628 HAdV type 30	DQ393829 HAdV type 49	0.016094
MG872324 HAdV type 31	DQ393829 HAdV type 49	0.337203
DQ149629 HAdV type 32	DQ393829 HAdV type 49	0.0119768
DQ149630 HAdV type 33	DQ393829 HAdV type 49	0.0119166
AY737797 HAdV type 34	DQ393829 HAdV type 49	0.403526
AC 000019 HAdV type 35	DQ393829 HAdV type 49	0.357984
GQ384080 HAdV type 36	DQ393829 HAdV type 49	0.016094
LC215444 HAdV type 37	DQ393829 HAdV type 49	0.0119768
JN226759 HAdV type 38	DQ393829 HAdV type 49	0.00391211
JN226760 HAdV type 39	DQ393829 HAdV type 49	0.0203127
KU162869 HAdV type 40	DQ393829 HAdV type 49	0.177899
AB728839 HAdV type 41	DQ393829 HAdV type 49	0.202784
JN226761 HAdV type 42	DQ393829 HAdV type 49	n/c
KC529648 HAdV type 43	DQ393829 HAdV type 49	0.00786643
JN226763 HAdV type 44	DQ393829 HAdV type 49	0.00786623
JN226764 HAdV type 45	DQ393829 HAdV type 49	0.0119163
AY875648 HAdV type 46	DQ393829 HAdV type 49	0.0247013
JN226757 HAdV type 47	DQ393829 HAdV type 49	0.00391211
EF153473 HAdV type 48	DQ393829 HAdV type 49	0.00786623
WH1 HAdV 2018	AY737798 HAdV type 50	0.541663
WH2 HAdV 2018	AY737798 HAdV type 50	0.593131
WH3 HAdV 2019	AY737798 HAdV type 50	0.633428
WN1 HAdV 2018	AY737798 HAdV type 50	0.588728
LF1 HAdV 2018	AY737798 HAdV type 50	0.557201
KSU1 HAdV 2018	AY737798 HAdV type 50	0.519156
IW HAdV 2018	AY737798 HAdV type 50	0.525762
MN1 HAdV 2018	AY737798 HAdV type 50	0.628688
MN2 HAdV 2019	AY737798 HAdV type 50	0.575766
LF2 HAdV 2018	AY737798 HAdV type 50	0.541663
LF3 HAdV 2018	AY737798 HAdV type 50	0.558455
LF4 HAdV 2018	AY737798 HAdV type 50	0.625285
LF5 HAdV 2019	AY737798 HAdV type 50	0.663601
MN737436 HAdV type 1	AY737798 HAdV type 50	0.682218
MN513342 HAdV type 2	AY737798 HAdV type 50	0.682218
KF268128 HAdV type 3	AY737798 HAdV type 50	0.136208
MN307145 HAdV type 4	AY737798 HAdV type 50	0.231459
AC 000008 HAdV type 5	AY737798 HAdV type 50	0.671445
LC068714 HAdV type 6	AY737798 HAdV type 50	0.671445
AY594255 HAdV type 7	AY737798 HAdV type 50	0.137026
AB448769 HAdV type 8	AY737798 HAdV type 50	0.417009
NC 010956 HAdV type 9	AY737798 HAdV type 50	0.417282
JN226746 HAdV type 10	AY737798 HAdV type 50	0.417282
FJ597732 HAdV type 11	AY737798 HAdV type 50	0.190074
X73487 HAdV type 12	AY737798 HAdV type 50	0.381294
JN226747 HAdV type 13	AY737798 HAdV type 50	0.431494
JX892927 HAdV type 14	AY737798 HAdV type 50	0.173293
AB562586 HAdV type 15	AY737798 HAdV type 50	0.404046
JN860680 HAdV type 16	AY737798 HAdV type 50	0.206063
HQ910407 HAdV type 17	AY737798 HAdV type 50	0.430909
GU191019 HAdV type 18	AY737798 HAdV type 50	0.557777
JQ326209 HAdV type 19	AY737798 HAdV type 50	0.417561
JN226749 HAdV type 20	AY737798 HAdV type 50	0.387685
KF528688 HAdV type 21	AY737798 HAdV type 50	0.00793962
FJ619037 HAdV type 22	AY737798 HAdV type 50	0.404046
JN226750 HAdV type 23	AY737798 HAdV type 50	0.421233
JN226751 HAdV type 24	AY737798 HAdV type 50	0.387685
JN226752 HAdV type 25	AY737798 HAdV type 50	0.403783
EF153474 HAdV type 26	AY737798 HAdV type 50	0.417561
JN226753 HAdV type 27	AY737798 HAdV type 50	0.400311
FJ824826 HAdV type 28	AY737798 HAdV type 50	0.421233
JN226754 HAdV type 29	AY737798 HAdV type 50	0.417561
DQ149628 HAdV type 30	AY737798 HAdV type 50	0.431198
MG872324 HAdV type 31	AY737798 HAdV type 50	0.423486
DQ149629 HAdV type 32	AY737798 HAdV type 50	0.40055
DQ149630 HAdV type 33	AY737798 HAdV type 50	0.431198
AY737797 HAdV type 34	AY737798 HAdV type 50	0.202332
AC 000019 HAdV type 35	AY737798 HAdV type 50	0.173334
GQ384080 HAdV type 36	AY737798 HAdV type 50	0.41431
LC215444 HAdV type 37	AY737798 HAdV type 50	0.40055
JN226759 HAdV type 38	AY737798 HAdV type 50	0.421233
JN226760 HAdV type 39	AY737798 HAdV type 50	0.464033
KU162869 HAdV type 40	AY737798 HAdV type 50	0.408795
AB728839 HAdV type 41	AY737798 HAdV type 50	0.582252
JN226761 HAdV type 42	AY737798 HAdV type 50	0.404046
KC529648 HAdV type 43	AY737798 HAdV type 50	0.43518
JN226763 HAdV type 44	AY737798 HAdV type 50	0.417561
JN226764 HAdV type 45	AY737798 HAdV type 50	0.430909
AY875648 HAdV type 46	AY737798 HAdV type 50	0.427439
JN226757 HAdV type 47	AY737798 HAdV type 50	0.421233
EF153473 HAdV type 48	AY737798 HAdV type 50	0.417561
DQ393829 HAdV type 49	AY737798 HAdV type 50	0.404046
WH1 HAdV 2018	JN226765 HAdV type 51	0.204424
WH2 HAdV 2018	JN226765 HAdV type 51	0.229876
WH3 HAdV 2019	JN226765 HAdV type 51	0.263356
WN1 HAdV 2018	JN226765 HAdV type 51	0.242345
LF1 HAdV 2018	JN226765 HAdV type 51	0.229383
KSU1 HAdV 2018	JN226765 HAdV type 51	0.221001
IW HAdV 2018	JN226765 HAdV type 51	0.212604
MN1 HAdV 2018	JN226765 HAdV type 51	0.239153
MN2 HAdV 2019	JN226765 HAdV type 51	0.238741
LF2 HAdV 2018	JN226765 HAdV type 51	0.221001
LF3 HAdV 2018	JN226765 HAdV type 51	0.229748
LF4 HAdV 2018	JN226765 HAdV type 51	0.268334
LF5 HAdV 2019	JN226765 HAdV type 51	0.261165
MN737436 HAdV type 1	JN226765 HAdV type 51	0.309719
MN513342 HAdV type 2	JN226765 HAdV type 51	0.31612
KF268128 HAdV type 3	JN226765 HAdV type 51	0.421946
MN307145 HAdV type 4	JN226765 HAdV type 51	0.180413
AC 000008 HAdV type 5	JN226765 HAdV type 51	0.324484
LC068714 HAdV type 6	JN226765 HAdV type 51	0.324484
AY594255 HAdV type 7	JN226765 HAdV type 51	0.435453
AB448769 HAdV type 8	JN226765 HAdV type 51	0.043886
NC 010956 HAdV type 9	JN226765 HAdV type 51	0.01623
JN226746 HAdV type 10	JN226765 HAdV type 51	0.01623
FJ597732 HAdV type 11	JN226765 HAdV type 51	0.374744
X73487 HAdV type 12	JN226765 HAdV type 51	0.351228
JN226747 HAdV type 13	JN226765 HAdV type 51	0.0248945
JX892927 HAdV type 14	JN226765 HAdV type 51	0.378202
AB562586 HAdV type 15	JN226765 HAdV type 51	0.0295228
JN860680 HAdV type 16	JN226765 HAdV type 51	0.33997
HQ910407 HAdV type 17	JN226765 HAdV type 51	0.0343237
GU191019 HAdV type 18	JN226765 HAdV type 51	0.534649
JQ326209 HAdV type 19	JN226765 HAdV type 51	0.0206363
JN226749 HAdV type 20	JN226765 HAdV type 51	0.034317
KF528688 HAdV type 21	JN226765 HAdV type 51	0.357789
FJ619037 HAdV type 22	JN226765 HAdV type 51	0.0295228
JN226750 HAdV type 23	JN226765 HAdV type 51	0.0248915
JN226751 HAdV type 24	JN226765 HAdV type 51	0.034317
JN226752 HAdV type 25	JN226765 HAdV type 51	0.0248857
EF153474 HAdV type 26	JN226765 HAdV type 51	0.0206363
JN226753 HAdV type 27	JN226765 HAdV type 51	0.0388237
FJ824826 HAdV type 28	JN226765 HAdV type 51	0.0248915
JN226754 HAdV type 29	JN226765 HAdV type 51	0.0206363
DQ149628 HAdV type 30	JN226765 HAdV type 51	0.0204154
MG872324 HAdV type 31	JN226765 HAdV type 51	0.407416
[truncated: 1,489 more rows]

## Sheet: Table 3
Table S3. Best fitting model selection using Maximum Likelihood fits of 24 different nucleotide substitution models
Model	#Param	BIC	AICc	lnL	Invariant	Gamma	R	Freq A	Freq T	Freq C	Freq G	A=>T	A=>C	A=>G	T=>A	T=>C	T=>G	C=>A	C=>T	C=>G	G=>A	G=>T	G=>C
T92+G	178	6323.07	4892.76	-2267	n/a	0.329864	1.84634	0.194508	0.194508	0.305492	0.305492	0.03	0.05	0.2	0.03	0.2	0.05	0.03	0.13	0.05	0.13	0.03	0.05
K2+G	177	6326.18	4903.89	-2273.58	n/a	0.349251	1.70973	0.25	0.25	0.25	0.25	0.05	0.05	0.16	0.05	0.16	0.05	0.05	0.16	0.05	0.16	0.05	0.05
T92+G+I	179	6329.29	4890.97	-2265.08	0.277152	0.593056	1.85619	0.194508	0.194508	0.305492	0.305492	0.03	0.05	0.2	0.03	0.2	0.05	0.03	0.13	0.05	0.13	0.03	0.05
K2+G+I	178	6332.03	4901.73	-2271.48	0.277197	0.621862	1.7194	0.25	0.25	0.25	0.25	0.05	0.05	0.16	0.05	0.16	0.05	0.05	0.16	0.05	0.16	0.05	0.05
HKY+G	180	6343.81	4897.46	-2267.31	n/a	0.33211	1.80242	0.204237	0.184779	0.338582	0.272402	0.03	0.06	0.18	0.04	0.22	0.05	0.04	0.12	0.05	0.13	0.03	0.06
HKY+G+I	181	6350.71	4896.35	-2265.74	0.276741	0.596706	1.8131	0.204237	0.184779	0.338582	0.272402	0.03	0.06	0.18	0.04	0.22	0.05	0.04	0.12	0.05	0.13	0.03	0.06
TN93+G+I	182	6356.26	4893.88	-2263.49	0.255431	0.585249	1.77417	0.204237	0.184779	0.338582	0.272402	0.03	0.06	0.14	0.04	0.26	0.05	0.04	0.14	0.05	0.1	0.03	0.06
TN93+G	181	6360.35	4905.98	-2270.56	n/a	0.344747	1.77347	0.204237	0.184779	0.338582	0.272402	0.03	0.06	0.14	0.04	0.27	0.05	0.04	0.15	0.05	0.1	0.03	0.06
GTR+G	184	6375.18	4896.76	-2262.9	n/a	0.336176	1.76789	0.204237	0.184779	0.338582	0.272402	0.03	0.06	0.13	0.03	0.27	0.06	0.04	0.15	0.04	0.1	0.04	0.05
GTR+G+I	185	6384.44	4898	-2262.5	0.26052	0.591329	1.77397	0.204237	0.184779	0.338582	0.272402	0.03	0.06	0.14	0.03	0.26	0.06	0.04	0.14	0.04	0.1	0.04	0.05
K2+I	177	6409.54	4987.25	-2315.26	0.501481	n/a	1.61058	0.25	0.25	0.25	0.25	0.05	0.05	0.15	0.05	0.15	0.05	0.05	0.15	0.05	0.15	0.05	0.05
T92+I	178	6415.1	4984.79	-2313.01	0.501223	n/a	1.67992	0.194508	0.194508	0.305492	0.305492	0.04	0.06	0.2	0.04	0.2	0.06	0.04	0.12	0.06	0.12	0.04	0.06
JC+G	176	6431.59	5017.32	-2331.3	n/a	0.356384	0.5	0.25	0.25	0.25	0.25	0.08	0.08	0.08	0.08	0.08	0.08	0.08	0.08	0.08	0.08	0.08	0.08
HKY+I	180	6435.68	4989.33	-2313.25	0.497129	n/a	1.65201	0.204237	0.184779	0.338582	0.272402	0.03	0.06	0.17	0.04	0.22	0.05	0.04	0.12	0.05	0.13	0.03	0.06
JC+G+I	177	6437.74	5015.46	-2329.36	0.274902	0.638482	0.5	0.25	0.25	0.25	0.25	0.08	0.08	0.08	0.08	0.08	0.08	0.08	0.08	0.08	0.08	0.08	0.08
TN93+I	181	6438.64	4984.27	-2309.71	0.494716	n/a	1.61465	0.204237	0.184779	0.338582	0.272402	0.03	0.06	0.14	0.04	0.25	0.05	0.04	0.14	0.05	0.1	0.03	0.06
GTR+I	184	6466.48	4988.05	-2308.55	0.496623	n/a	1.62078	0.204237	0.184779	0.338582	0.272402	0.03	0.06	0.14	0.03	0.25	0.06	0.04	0.14	0.05	0.1	0.04	0.06
JC+I	176	6512.52	5098.25	-2371.77	0.500311	n/a	0.5	0.25	0.25	0.25	0.25	0.08	0.08	0.08	0.08	0.08	0.08	0.08	0.08	0.08	0.08	0.08	0.08
K2	176	6661.8	5247.54	-2446.41	n/a	n/a	1.52187	0.25	0.25	0.25	0.25	0.05	0.05	0.15	0.05	0.15	0.05	0.05	0.15	0.05	0.15	0.05	0.05
T92	177	6687.35	5265.06	-2454.16	n/a	n/a	1.51534	0.194508	0.194508	0.305492	0.305492	0.04	0.06	0.19	0.04	0.19	0.06	0.04	0.12	0.06	0.12	0.04	0.06
TN93	180	6693.84	5247.49	-2442.33	n/a	n/a	1.51347	0.204237	0.184779	0.338582	0.272402	0.04	0.07	0.11	0.04	0.27	0.05	0.04	0.15	0.05	0.08	0.04	0.07
HKY	179	6705.56	5267.23	-2453.21	n/a	n/a	1.51447	0.204237	0.184779	0.338582	0.272402	0.04	0.07	0.17	0.04	0.21	0.05	0.04	0.11	0.05	0.13	0.04	0.07
GTR	183	6719.82	5249.41	-2440.24	n/a	n/a	1.5115	0.204237	0.184779	0.338582	0.272402	0.02	0.06	0.11	0.03	0.27	0.07	0.04	0.15	0.06	0.08	0.04	0.07
JC	175	6761.38	5355.13	-2501.23	n/a	n/a	0.5	0.25	0.25	0.25	0.25	0.08	0.08	0.08	0.08	0.08	0.08	0.08	0.08	0.08	0.08	0.08	0.08
*Models with the lowest BIC scores (Bayesian Information Criterion) are considered to describe the substitution pattern the best. For each model, AICc value (Akaike Information Criterion, corrected), Maximum Likelihood value (lnL), and the number of parameters (including branch lengths) are also presented. Non-uniformity of evolutionary rates among sites may be modeled by using a discrete Gamma d…
